# Supplementary material for: Distinct evolutionary dynamics of horizontal gene transfer in drug resistant and virulent clones of Klebsiella pneumoniae
Source: PLoS Genet. 2019 Apr 15;15(4):e1008114. doi: 10.1371/journal.pgen.1008114 (PMC6483277; doi:10.1371/journal.pgen.1008114)
Supplement: S1 Table — (XLSX) [file pgen.1008114.s001.xlsx]

## Sheet: data
Position (in plots)	Clone type	Clone	Reference_genome	Ref_Genbank_accession	# Genomes	Year range	# Year Unknown	# Countries	Africa	Asia	Europe	North America	Oceana	South America	Continent Unknown	Geographic diversity	Yersiniabactin	Colibactin	Aerobactin	Salmochelin	rmpA/rmpA2	Aminoglycosides	Beta-lactams	Carbapenems	ESBLs	Fluoroquinolones	MLS	Phenocols	Sulfonamides	Tetracyclines	Trimethoprim	# core SNPs	# SNPs in recombinations	# Point mutations	Pre recomb nt divergence (median)	Post recomb nt divergence (median)	r/m	# K loci	K locus effective Shannon diversity	# O loci	O locus effective Shannon diversity	Jaccard distance (median)	Euclidean distance (median)	Pan-genome curve alpha	Pan-genome alpha std error	Accessory gene ancestry effective Shannon diversity	Phage Euclidean distance (median)	replicon effective Shannon diversity	mob effective Shannon diversity
1	Hypervirulent	CG23	NTUH-K2044	NC_012731	76	1932-2015	11	14	0.0657895	0.407895	0.210526	0.144737	0.0921053	0	0.0789474	4.08627	0.881579	0.789474	0.973684	0.986842	0.986842	0.0526316	0.0263158	0	0.0263158	0.0263158	0	0.0263158	0.0526316	0.0263158	0.0394737	21462	12362	9100	0.00474	0.00472514	1.35846	1	1	1	1	0.0775283	11.9474	0.565618	0.0602252	1.05068	4.51389	5.93485	2.65522
2	Hypervirulent	CG66	Kp52.145	FO834906	10	2002-2013	3	4	0	0.3	0	0.1	0.4	0	0.2	2.64935	1	0.9	1	1	0.9	0	0	0	0	0	0	0	0	0	0	40760	14904	25856	0.35494	0.251523	0.576423	2	1.45757	2	2	0.107915	12.3809	1.08303	0.652721	1.11389	6.99408	3.787	3.7817
3	Hypervirulent	CG380	SRR2098675 (ordered contigs)	na	12	2008-2013	2	4	0	0.0833333	0.416667	0.416667	0	0	0.0833333	2.54663	0.916667	0.416667	1	1	0.916667	0.0833333	0	0	0	0	0	0	0	0	0	2507	41	2466	0.01702	0.0163358	0.0166261	1	1	1	1	0.0777127	10.6621	1.26764	0.303423	1.10848	2.18687	4.45341	2.99174
4	Hypervirulent	CG65	1158	CP006722	18	1987-2014	8	9	0	0.333333	0.222222	0.222222	0	0	0.222222	2.94171	0.388889	0.333333	0.777778	0.777778	0.777778	0.111111	0.0555556	0.0555556	0.0555556	0	0	0	0	0.0555556	0.111111	12445	9624	2821	0.1923	0.0159081	3.41156	1	1	1	1	0.112081	13.6838	0.78438	0.179258	1.06242	1.28755	4.75505	2.23293
5	Hypervirulent	CG86	NCTC13635	na	23	2005-2014	12	7	0	0.173913	0.0869565	0.173913	0.304348	0	0.26087	3.6621	0.782609	0	0.695652	0.73913	0.782609	0.0434783	0	0	0	0	0	0	0	0	0	5602	2723	2879	0.00669	0.00665266	0.945815	1	1	1	1	0.0710239	10.3222	0.681091	0.0831971	1.03186	4.73358	2.45798	2
6	Hypervirulent	CG25	INF014	GCA_003432225	16	2005-2014	1	7	0	0.1875	0.375	0.3125	0.125	0	0	3.68804	0.5625	0	0.3125	0.4375	0.4375	0.6875	0.0625	0.125	0.0625	0.25	0.0625	0.4375	0.5625	0.5625	0.6875	23702	21000	2702	0.096055	0.00665768	7.77202	1	1	1	1	0.133385	16.6054	1.02911	0.250865	1.09669	1.9863	7.88765	5.02183
7	Unassigned	CG253	INF235	GCA_003590665.1	14	2001-2013	0	3	0	0	0.214286	0.214286	0.571429	0	0	2.66438	0.214286	0	0	0	0	0	0	0	0	0	0	0	0	0	0	80429	77394	3035	0.18579	0.00541148	25.5005	10	8.74274	4	2.97815	0.158623	18.1053	0.57762	0.117013	1.23176	3.53917	4.02136	3.42947
8	Unassigned	CG230	KSB1_7F	GCA_003432205	10	2005-2013	1	3	0	0	0.1	0.3	0.5	0	0.1	2.55203	0.3	0	0	0	0	0.1	0.1	0.1	0	0	0	0	0	0	0	38869	35615	3254	0.23717	0.0155998	10.945	3	2.72984	2	1.84202	0.184344	16.8768	0.732399	0.116794	1.16556	6.8631	9.99429	4.55264
9	Unassigned	CG34	KPNIH27	CP007731	30	2000-2014	6	7	0	0.166667	0.0333333	0.6	0.166667	0	0.0333333	2.76847	0.0333333	0	0.166667	0.166667	0.166667	0.333333	0.0666667	0.0666667	0.0666667	0.133333	0.0666667	0.1	0.1	0.1	0.1	98281	87087	11194	0.21422	0.019045	7.77979	15	10.6565	4	3.31986	0.199585	22.1164	0.559194	0.0317731	1.23481	5.93914	13.3652	5.56166
10	Unassigned	CG111	J1	CP013711	18	2006-2014	2	4	0	0.111111	0	0.333333	0.388889	0	0.166667	2.69348	0.444444	0	0	0.111111	0.111111	0.111111	0	0	0	0.0555556	0	0.0555556	0.111111	0.111111	0.111111	33647	14049	19598	0.01383	0.0113479	0.716859	4	2.13989	1	1	0.132743	16.3241	0.507216	0.0506281	1.11271	8.19427	6.39711	5.1791
11	Unassigned	CG661	KSB1_1I	GCA_003432145	14	2005-2014	0	4	0	0.142857	0	0.214286	0.642857	0	0	2.44029	0.357143	0	0	0	0	0.142857	0.0714286	0	0.142857	0.0714286	0.0714286	0.0714286	0.142857	0.142857	0.142857	65830	35485	30345	0.09139	0.00472695	1.16939	9	7.72863	6	4.37137	0.131321	16.1942	0.52596	0.0570216	1.13095	1.24355	7.20951	3.52895
12	Unassigned	CG35	NCTC11675	na	34	1940-2014	10	7	0	0.0882353	0.235294	0.147059	0.235294	0	0.294118	3.74018	0.558824	0	0.0882353	0	0	0.176471	0.0882353	0	0.0882353	0.0294118	0.0882353	0.117647	0.176471	0.147059	0.147059	32948	23725	9223	0.02201	0.00739034	2.57237	7	3.56247	2	1.1419	0.124614	15.7888	0.49964	0.0470325	1.14703	7.44764	13.3895	4.1706
13	Unassigned	CG322	NCTC11678	na	12	2005-2014	6	4	0	0.0833333	0.0833333	0.0833333	0.416667	0	0.333333	2.92573	0	0	0	0	0	0.416667	0.0833333	0	0.416667	0.5	0.0833333	0	0.416667	0.25	0.416667	43719	22254	21465	0.35105	0.142114	1.03676	2	1.92607	3	2.22959	0.148209	15.7674	0.74437	0.312856	1.12147	5.03459	8.14944	3.89322
14	Unassigned	CG133	NCTC9140	na	10	2008-2014	2	4	0	0.2	0	0.2	0.4	0	0.2	2.82843	0.4	0.3	0.1	0.1	0.1	0.3	0.2	0	0.2	0.2	0	0.3	0.2	0.1	0.3	21012	18351	2661	0.05133	0.00957035	6.89628	4	3.15523	1	1	0.142476	16.617	0.51129	0.0396114	1.14257	1.8683	10.2483	5.18005
15	Unassigned	CG540	NCTC9133	na	10	2004-2013	2	4	0	0.3	0	0.4	0.1	0	0.2	2.64935	0.4	0	0	0	0	0.4	0.1	0	0.2	0.3	0	0.1	0.2	0.2	0.3	48989	29318	19671	0.26972	0.105801	1.49042	7	6.2612	2	1.64939	0.161106	19.0461	0.468506	0.0830347	1.13557	5.86806	12.0241	2.96012
16	Unassigned	CG36	INF116	GCA_003432245	27	1999-2013	7	6	0	0.148148	0.222222	0.37037	0.222222	0	0.037037	3.78954	0.481481	0.037037	0.037037	0.037037	0.037037	0.37037	0.222222	0.0740741	0.259259	0.185185	0.222222	0.259259	0.333333	0.037037	0.259259	42518	31930	10588	0.09226	0.0160001	3.01568	8	5.2989	2	1.93315	0.167573	18.4095	0.528231	0.043244	1.16174	5.68107	15.4981	4.16065
17	Unassigned	CG20	XH209	CP009461	75	2002-2014	10	10	0	0.24	0.16	0.266667	0.266667	0	0.0666667	3.92523	0.306667	0	0	0	0	0.506667	0.24	0.04	0.306667	0.28	0.12	0.293333	0.413333	0.24	0.413333	142492	100671	41821	0.17049	0.0130537	2.40719	21	10.5834	6	3.97531	0.168831	19.6792	0.560395	0.0369698	1.18858	6.92819	13.487	4.7868
18	Unassigned	CG37	KPNIH39	CP014762	61	1996-2014	13	8	0	0.0655738	0.131148	0.344262	0.311475	0	0.147541	3.38489	0.245902	0	0	0	0	0.442623	0.180328	0.0491803	0.0983607	0.147541	0.147541	0.377049	0.393443	0.295082	0.360656	93689	80802	12887	0.20162	0.0110947	6.27004	13	8.1114	5	3.57729	0.156969	18.547	0.540463	0.034555	1.14923	7.77684	13.6415	5.56523
19	Unassigned	CG48	NCTC11674	na	42	2002-2012	28	9	0	0.142857	0.261905	0.047619	0.047619	0.0238095	0.47619	3.58732	0.928571	0.166667	0	0	0	0.857143	0.166667	0.0238095	0.380952	0.0952381	0.285714	0.547619	0.738095	0.47619	0.380952	5847	3005	2842	0.01487	0.00403608	1.05735	2	1.90028	1	1	0.142235	16.1385	0.786507	0.106311	1.1687	2.86006	14.2206	3.91846
20	Unassigned	CG45	INF125	GCA_003432285	33	2007-2014	4	4	0	0.030303	0.242424	0.151515	0.424242	0	0.151515	3.09922	0.848485	0	0	0	0	0.515152	0.151515	0.030303	0.181818	0.242424	0.0606061	0.181818	0.454545	0.666667	0.424242	67276	41432	25844	0.030365	0.00289226	1.60316	9	4.19367	6	2.49948	0.121864	15.3968	0.525115	0.0652739	1.14152	4.39582	11.6813	4.53428
21	MDR	CG43	QMP_B2_170	GCA_003432265	53	2002-2013	12	7	0.320755	0.132075	0.45283	0.0377358	0.0566038	0	0	3.58607	0.792453	0.0188679	0.0566038	0.0566038	0.0566038	0.886792	0.773585	0.358491	0.754717	0.0566038	0.169811	0.641509	0.735849	0.584906	0.830189	23402	19462	3940	0.00248	0.00232676	4.93959	5	2.54561	2	1.09812	0.121572	14.7886	0.672163	0.0631403	1.22646	6.69377	13.9538	3.30932
22	MDR	CG152	INF078	GCA_003660185.1	28	1981-2014	1	5	0	0.571429	0.0714286	0.178571	0.178571	0	0	3.07578	0.714286	0	0	0.0357143	0	0.607143	0.571429	0.0357143	0.607143	0.571429	0.0357143	0.607143	0.642857	0.0714286	0.607143	14674	10655	4019	0.04897	0.0107069	2.65116	4	3.04487	3	2.38673	0.147826	10.4275	0.689607	0.178844	1.15388	4.68002	8.74228	4.26947
23	MDR	CG231	MSB1_8A	GCA_003432165	14	2003-2014	2	4	0	0.357143	0.285714	0	0.357143	0	0	2.98433	0.705882	0	0.117647	0	0	0.941176	0.941176	0.411765	0.882353	0.176471	0.823529	0.941176	0.882353	0.882353	0.882353	24803	22725	2078	0.02476	0.00166438	10.9307	4	3.01399	2	1.97963	0.155804	18.9053	1.49072	0.324631	1.25832	7.38597	14.7762	4.26242
24	MDR	CG147	AATZP	CP014755	30	2005-2014	12	7	0	0.2	0.333333	0.2	0.0333333	0.0333333	0.2	3.75378	0.0666667	0	0	0	0	0.866667	0.7	0.2	0.733333	0.6	0.166667	0.8	0.766667	0.533333	0.833333	35624	26709	8915	0.03587	0.00252877	2.99596	7	4.10652	6	3.72911	0.119463	14.9952	0.602385	0.0775039	1.13263	5.8121	10.5825	3.19501
25	MDR	CG15	PMK1	CP008929	97	2002-2014	19	12	0.0103093	0.237113	0.257732	0.257732	0.0618557	0.0103093	0.164948	3.99259	0.453608	0	0	0	0.0103093	0.865979	0.587629	0.185567	0.608247	0.329897	0.28866	0.56701	0.824742	0.608247	0.742268	42802	33823	8979	0.16267	0.00926471	3.7669	10	5.52246	3	1.41398	0.158252	18.7528	0.653528	0.0408612	1.20533	7.60438	17.9066	4.88254
26	MDR	CG490	NCTC11679	na	27	2005-2014	1	6	0	0.148148	0.555556	0.222222	0.037037	0	0.037037	2.91247	0	0	0	0	0	0.814815	0.518519	0.037037	0.703704	0.666667	0.037037	0.703704	0.777778	0.62963	0.740741	38421	33272	5149	0.0955	0.0140249	6.46184	7	3.58968	5	2.79544	0.172766	13.5943	0.760368	0.222585	1.16023	6.6442	9.89909	4.1923
27	MDR	CG29	INF206	GCA_003432185	32	2001-2014	9	5	0	0.1875	0.0625	0.0625	0.53125	0	0.15625	2.74864	0.21875	0	0	0	0	0.53125	0.5	0	0.53125	0.5625	0.03125	0.53125	0.59375	0.46875	0.53125	53890	46191	7699	0.1097	0.0131703	5.99961	7	4.93421	1	1	0.141421	17.0683	0.757927	0.0757923	1.19128	5.26568	6.26432	4.34606
28	MDR	CG258	NJST258_1	CP006923	266	2003-2014	46	24	0	0.105263	0.236842	0.511278	0.037594	0.0676692	0.0413534	3.44654	0.244361	0.109023	0	0	0	1	0.789474	0.793233	0.25188	0.157895	0.740602	0.860902	0.93985	0.225564	0.87218	95450	85867	9583	0.01488	0.00231397	8.96035	24	5.81905	7	2.51553	0.144996	17.2989	0.674162	0.0384357	1.10239	8.76457	15.7408	5.07769
[truncated: 1 more columns]

## Sheet: notes
Position (in plots)	Position of clone in plots wherein individual clones are represented on the y or x axes.
Clone type	Assignment of hypervirulent, unassigned or MDR based on virulence and resistance determinant clustering
Clone	Clone name
Reference_genome	Reference chromosome for read mapping and variant calling
Ref_Genbank_accession	Accession number for completed genome assembly of reference
# Genomes	Number of genomes included in this analysis
Year range	Isolate collection year range
# Year Unknown	Number of isolates for which year was unknown
# Countries	Number of distinct countries from which isolates were collected
Africa	Proportion of genomes in the clone for which isolates were collected in Africa
Asia	Proportion of genomes in the clone for which isolates were collected in Asia
Europe	Proportion of genomes in the clone for which isolates were collected in Europe
North America	Proportion of genomes in the clone for which isolates were collected in North America
Oceana	Proportion of genomes in the clone for which isolates were collected in Oceana
South America	Proportion of genomes in the clone for which isolates were collected in South America
Continent Unknown	Proportion of genomes in the clone for which the continent of origin was unknown
Geographic diversity	Effective Shannon's diversity of continent of origin (excludes isolates of unknown origin)
Yersiniabactin	Proportion of genomes in the clone that harboured the yersiniabactin virulence locus
Colibactin	Proportion of genomes in the clone that harboured the colibactin virulence locus
Aerobactin	Proportion of genomes in the clone that harboured the aerobactin virulence locus
Salmochelin	Proportion of genomes in the clone that harboured the salmochelin virulence locus
rmpA/rmpA2	Proportion of genomes in the clone that harboured the rempA and/or rmpA2 virulence loci
Aminoglycosides	Proportion of genomes in the clone that harboured one or more acquired resistance determinants conferring resistance to this drug class
Beta-lactams	Proportion of genomes in the clone that harboured one or more acquired resistance determinants conferring resistance to this drug class
Carbapenems	Proportion of genomes in the clone that harboured one or more acquired resistance determinants conferring resistance to this drug class
ESBLs	Proportion of genomes in the clone that harboured one or more acquired resistance determinants conferring resistance to this drug class
Fluoroquinolones	Proportion of genomes in the clone that harboured one or more acquired resistance determinants conferring resistance to this drug class
MLS	Proportion of genomes in the clone that harboured one or more acquired resistance determinants conferring resistance to this drug class
Phenocols	Proportion of genomes in the clone that harboured one or more acquired resistance determinants conferring resistance to this drug class
Sulfonamides	Proportion of genomes in the clone that harboured one or more acquired resistance determinants conferring resistance to this drug class
Tetracyclines	Proportion of genomes in the clone that harboured one or more acquired resistance determinants conferring resistance to this drug class
Trimethoprim	Proportion of genomes in the clone that harboured one or more acquired resistance determinants conferring resistance to this drug class
# core SNPs	Number of variable positions in the genome for which >= 95% genomes had an unambiguous base call
# SNPs in recombinations	Number of nucleotide substitutions introduced by recombination
# Point mutations	Number of nucleotide substitutions introduced by point mutation
Pre recomb nt divergence (median)	Median pairwise nucleotide divergence (%) prior to removal of recombinant regions
Post recomb nt divergence (median)	Median pairwise nucleotide divergence (%) after removal of recombinant regions
r/m	Ratio of nucleotide substitutions introduced by recombination vs point mutation
# K loci	Number of distinct K loci among genomes in this clone
K locus effective Shannon diversity	K locus effective Shannon diversity
# O loci	Number of distinct O loci among genomes in this clone
O locus effective Shannon diversity	O locus effective Shannon diversity
Jaccard distance (median)	Median pairwise Jaccard gene distance
Euclidean distance (median)	Median Euclidean distance to clone centroid (pan-genome, 1091 priniciple components)
Pan-genome curve alpha	Alpha values calculated by fitting the pan-genome curve model proposed by Tetelin and Colleagues
Pan-genome alpha std error	Standard error of alpha values
Accessory gene ancestry effective Shannon diversity	Accessory gene ancestry effective Shannon diversity
Phage Eucldean distance (median)	Median Euclidean distance to clone centroid (phage genes only, 652 priniciple components)
replicon effective Shannon diversity	Plasmid replicon effective Shannon diversity
mob effective Shannon diversity	Plasmid mob type effective Shannon diversity
Intact CRISPR/Cas	Proportion of genomes harbouring a putative functional CRISPR/Cas system i.e. with all 8 cas genes plus at least one CRISPR array
