# Supplementary material for: Distinct evolutionary dynamics of horizontal gene transfer in drug resistant and virulent clones of Klebsiella pneumoniae
Source: PLoS Genet. 2019 Apr 15;15(4):e1008114. doi: 10.1371/journal.pgen.1008114 (PMC6483277; doi:10.1371/journal.pgen.1008114)
Supplement: S2 Table — (XLSX) [file pgen.1008114.s002.xlsx]

## Sheet: data
Genome_name	Strain_name	Accession	Dataset	Country	Continent	Year	Sample_type	Sample_annotation	Clone	ST	gapA	infB	mdh	pgi	phoE	rpoB	tonB	Klocus_best_match	Klocus_confidence	Olocus_Best_match	Olocus_confidence	ACT-MIR_Bla	AMPH_Ecoli_Bla	AacA29b_AGly	Aac3-IIa_AGly	Aac3-I_AGly	Aac3-Ib_AGly	Aac3-Iva_AGly	Aac3-VIa_AGly	Aac6-32_AGly	Aac6-33_AGly	Aac6-IIc_AGly	Aac6-Ia_AGly	Aac6-Iaa_AGly	Aac6-Iaf_AGly	Aac6-Iai-e_AGly	Aac6-Im_AGly	AacAad_AGly	AadA4-5_AGly	AadA_AGly	AadB_AGly	AmpC1_Ecoli_Bla	AmpC2_Ecoli_Bla	AmpC_Bla	Aph2-Ib_AGly	Aph3''Ia_AGly	Aph4-Ia_AGly	AphA2_AGly	AphA6_AGly
1328366_3	MGH 21	AYJJ00000000	PATRIC	USA	North America	2012	human_clinical	urine	CG111	111	2	1	5	1	17	4	42	KL63	Very high	O1v2	Very high	0	0	0	0	0	0	0	0	0	0	0	0	0	0	0	0	0	0	0	0	0	0	0	0	0	0	0	0
1328370_3	MGH 32	AYJB00000000	PATRIC	USA	North America	2012	human_clinical	urine	CG111	111	2	1	5	1	17	4	42	KL63	Very high	O1v2	Very high	0	0	0	0	0	0	0	0	0	0	0	0	0	0	0	0	0	0	0	0	0	0	0	0	0	0	0	0
1328418_3	BIDMC 23	AYHZ00000000	PATRIC	USA	North America	2012	human_clinical	urine	CG111	111	2	1	5	1	17	4	42	KL63	Very high	O1v2	Very high	0	0	0	0	0	0	0	0	0	0	0	0	0	0	0	0	0	0	1	0	0	0	0	0	0	0	0	0
1409964_3	MRSN 3852	LBID01000000	PATRIC	USA	North America	2011	human_clinical	tissue	CG111	111	2	1	5	1	17	4	42	KL63	Very high	O1v2	Very high	0	0	0	0	0	0	0	0	0	0	0	0	0	0	0	0	0	0	0	0	0	0	0	0	0	0	0	0
16703_5_21	INF088	ERR1008647	Gorrie et al.	Australia	Oceana	2013	human_clinical	urine	CG111	unknown_242	2	21*?	5	1	17	4	42	KL113	Good	O1/O2v2	High	0	0	0	0	0	0	0	0	0	0	0	0	0	0	0	0	0	0	0	0	0	0	0	0	0	0	0	0
16703_5_7	INF074	ERR1008633	Gorrie et al.	Australia	Oceana	2013	human_clinical	blood	CG111	111	2	1?	5	1	17	4	42	KL63	Very high	O1v2	Very high	0	0	0	0	0	0	0	0	0	0	0	0	0	0	0	0	0	0	0	0	0	0	0	0	0	0	0	0
16703_7_32	INF283	ERR1008741	Gorrie et al.	Australia	Oceana	2013	human_clinical	urine	CG111	111	2	1	5	1	17	4	42	KL63	Very high	O1v2	Very high	0	0	0	0	0	0	0	0	0	0	0	0	0	0	0	0	0	0	0	0	0	0	0	0	0	0	0	0
16703_7_86	INF347	ERR1008794	Gorrie et al.	Australia	Oceana	2014	human_clinical	blood	CG111	111	2	1	5	1	17	4	42	KL63	Very high	O1v2	Very high	0	0	0	0	0	0	0	0	0	0	0	0	0	0	0	0	0	0	0	0	0	0	0	0	0	0	0	0
16852_1_30	KSB1_7H	ERR1023656	Gorrie et al.	Australia	Oceana	2014	human_carriage	rectal swab	CG111	111	2	1	5	1	17	4	42	KL63	Very high	O1v2	Very high	0	0	0	0	0	0	0	0	0	0	0	0	0	0	0	0	0	0	0	0	0	0	0	0	0	0	0	0
16852_1_80	KSB2_6D	ERR1023704	Gorrie et al.	Australia	Oceana	2014	human_carriage	rectal swab	CG111	111	2	1	5	1	17	4	42	KL63	Very high	O1v2	Very high	0	0	0	0	0	0	0	0	0	0	0	0	0	0	0	0	0	0	0	0	0	0	0	0	0	0	0	0
16870_8_21	INF178	ERR1023816	Gorrie et al.	Australia	Oceana	2013	human_clinical	blood	CG111	111	2	1	5	1	17	4	42	KL63	Very high	O1v2	Very high	0	0	0	0	0	0	0	0	0	0	0	0	0	0	0	0	0	0	0	0	0	0	0	0	0	0	0	0
5193_6_3	EW-68-R-MAC-1	ERS011856	Holt et al.	Vietnam	Asia	2006	human_carriage	intestinal	CG111	111	2	1	5	1	17	4	42	KL113	Good	O1v2	Very high	0	0	0	0	0	0	0	0	0	0	0	0	0	0	0	0	0	0	0	0	0	0	0	0	0	0	0	0
5193_6_8	206535	ERS011861	Holt et al.	USA	North America	2008	animal	monkey	CG111	111	2	1	5	1	17	4	42	KL63	Very high	O1v2	Very high	0	0	0	0	0	0	0	0	0	0	0	0	0	0	0	0	0	0	0	0	0	0	0	0	0	0	0	0
573_1635	MGH84	LEZZ01000000	PATRIC	unknown	unknown	2014	human_unknown	unknown	CG111	111	2	1	5	1	17	4	42	KL1	Very high	O1v2	Very high	0	0	0	0	0	0	0	0	0	0	0	0	0	0	0	0	0	0	0	0	0	0	0	0	0	0	0	0
573_1652	MGH116	LFAR01000000	PATRIC	unknown	unknown	2014	human_unknown	unknown	CG111	111	2	1	5	1	17	4	42	KL63	Very high	O1v2	Very high	0	0	0	0	0	0	0	0	0	0	0	0	0	0	0	0	0	0	0	0	0	0	0	0	0	0	0	0
NCTC9656	unknown	na	NCTC3000	unknown	unknown	unknown	unknown	unknown	CG111	692	2	1	2	1	1	4	42	KL147	Very high	O1v2	Very high	0	0	0	0	0	0	0	0	0	0	0	0	0	0	0	0	0	0	0	0	0	0	0	0	0	0	0	0
NUH36_S19_L001	NUH36	SRR5082366	Lee et al.	Singapore	Asia	unknown	human_clinical	liver abscess	CG111	111	2	1	5	1	17	4	42	KL63	Good	O1v2	Very high	0	0	0	0	0	0	0	0	0	0	0	0	0	0	0	0	0	0	0	0	0	0	0	0	0	0	0	0
SRR2098768	Kpn0017	SRR2098768	Davis et al.	USA	North America	2012	Food	turkey	CG111	111	2	1	5	1	17	4	42	KL63	Very high	O1v2	Very high	0	0	0	0	0	0	0	0	0	0	0	0	0	0	0	0	0	0	0	0	0	0	0	0	0	0	0	0
1037908_3	1162281	AFQL00000000	PATRIC	unknown	unknown	unknown	human_unknown	unknown	CG133	133	12	1	1	2	5	1	36	KL39	Very high	O1v1	Very high	0	0	0	0	0	0	0	0	0	0	0	0	0	0	0	0	0	0	1	1	0	0	0	0	0	0	0	0
1328384_3	BWH 28	AYIS00000000	PATRIC	USA	North America	2012	human_clinical	sputum	CG133	133	12	1	1	2	5	1	36	KL116	High	O1v1	Very high	0	0	0	0	0	0	0	0	0	0	0	0	0	0	0	0	0	0	0	0	0	0	0	0	0	0	0	0
16703_5_34	INF101	ERR1008660	Gorrie et al.	Australia	Oceana	2013	human_clinical	urine	CG133	unknown_164	12	89*?	1	2	5	1	36	KL116	High	O1v1	Very high	0	0	0	0	0	0	0	0	0	0	0	0	0	0	0	0	0	0	0	0	0	0	0	0	0	0	0	0
16703_5_5	INF072	ERR1008631	Gorrie et al.	Australia	Oceana	2013	human_clinical	sputum	CG133	133	12	1	1	2	5	1	36	KL116	High	O1v1	Very high	0	0	0	0	0	0	0	0	0	0	0	0	0	0	0	0	0	0	0	0	0	0	0	0	0	0	0	0
16780_6_4	INF351	ERR1015284	Gorrie et al.	Australia	Oceana	2014	human_clinical	sputum	CG133	420	2	1?	65*	2	5	1	36	KL20	Very high	O1v1	Very high	0	0	0	0	0	0	0	0	0	0	0	0	0	0	0	0	0	0	0	0	0	0	0	0	0	0	0	0
16870_7_24	INF002	ERR1023738	Gorrie et al.	Australia	Oceana	2013	human_clinical	sputum	CG133	133	12	1	1	2	5	1	36	KL116	High	O1v1	Very high	0	0	0	0	0	0	0	0	0	0	0	0	0	0	0	0	0	0	0	0	0	0	0	0	0	0	0	0
5151_2_10	DU46543/08	ERS011923	Holt et al.	Singapore	Asia	2008	human_clinical	urine	CG133	2127	12	1	1	152	5	1	36	KL47	Perfect	O1v1	Good	0	0	0	1	0	0	0	0	0	0	0	0	0	0	0	0	1	0	0	0	0	0	0	0	0	0	0	0
5197_7_6	Pus 15007	ERS011871	Holt et al.	Laos	Asia	2009	human_clinical	respiratory	CG133	133	12	1	1	2	5	1	36	KL116	Perfect	O1v1	Very high	0	0	0	0	0	0	0	0	0	0	0	0	0	0	0	0	0	0	1	1	0	0	0	0	0	0	0	0
NCTC9140	unknown	na	NCTC3000	unknown	unknown	unknown	unknown	unknown	CG133	420	2	1	65	2	5	1	36	KL20	None	O1/O2v1	Very high	0	0	0	0	0	0	0	0	0	0	0	0	0	0	0	0	0	0	0	0	0	0	0	0	0	0	0	0
SRR2098797	Kpn0057	SRR2098797	Davis et al.	USA	North America	2012	human_clinical	Clinical	CG133	133	12	1	1	2	5	1	36	KL47	Very high	O1v1	Very high	0	0	0	0	0	0	0	0	0	0	0	0	0	0	0	0	0	0	0	0	0	0	0	0	0	0	0	0
1328371_3	MGH 35	JCNW00000000	PATRIC	USA	North America	2012	human_clinical	bile	CG147	392	3	4	6	1	7	4	40	KL27	Very high	O4	Very high	0	0	0	1	0	0	0	0	0	0	0	0	0	0	0	0	1	0	0	0	0	0	0	0	0	0	0	0
5193_3_8	K307An	ERS011837	Holt et al.	Vietnam	Asia	2005	human_carriage	intestinal	CG147	147	3	4	6	1	7	4	38	KL81	Good	OL101	Good	0	0	0	1	0	0	0	0	0	0	0	0	0	0	0	0	0	0	1	0	0	0	0	0	0	0	0	0
5193_7_2	U 13792/2	ERS011879	Holt et al.	Laos	Asia	2009	human_clinical	urine	CG147	273	3	4	6	1	7	4	4	KL74	Good	O3s	High	0	0	0	1	0	0	0	0	0	0	0	0	0	0	0	0	0	0	0	0	0	0	0	0	0	0	0	0
5235_6_2	09-341B	ERS012023	Holt et al.	Vietnam	Asia	2009	human_clinical	respiratory	CG147	147	3	4	6	1	7	4	38	KL64	Very high	O2v1	Very high	0	0	0	1	0	0	0	0	0	0	0	0	0	0	0	0	1	0	0	0	0	0	0	0	0	0	0	0
573_1372	6234	CP010391,CP010390,JWRK01000000	PATRIC	Colombia	South America	2012	human_clinical	Bodily fluid	CG147	392	3	4	6	1	7	4	40	KL107	None	O4	Good	0	0	1	1	0	0	0	0	0	0	0	0	0	0	0	0	1	0	1	0	0	0	0	0	0	0	0	1
573_1375	ST147	JXBF01000000	PATRIC	Australia	Oceana	2012	human_clinical	blood	CG147	147	3	4	6	1	7	4	38	KL64	Good	O2v1	Very high	0	0	0	1	0	0	0	0	0	0	0	0	0	0	0	0	1	0	0	0	0	0	0	0	0	0	0	0
573_1419	unknown	CCGX01000000	PATRIC	unknown	unknown	unknown	unknown	unknown	CG147	147	3	4	6	1	7	4	38	KL55	Very high	O3l	Very high	0	0	0	0	0	0	0	0	0	0	0	0	0	0	0	0	0	0	0	0	0	0	0	0	0	0	0	0
573_1430	unknown	CCHJ01000000	PATRIC	unknown	unknown	unknown	unknown	unknown	CG147	147	3	4	6	1	7	4	38	KL64	None	O2v1	Good	0	0	0	0	0	0	0	0	0	0	0	0	0	0	0	0	0	0	1	0	0	0	0	0	0	0	0	0
573_1447	unknown	CCIA01000000	PATRIC	unknown	unknown	unknown	unknown	unknown	CG147	147	3	4	6	1	7	4	38	KL10	Good	O3l	Good	0	0	0	0	0	0	0	0	0	0	0	0	0	0	0	0	0	0	0	0	0	0	0	0	0	0	0	0
573_1449	unknown	CCID01000000	PATRIC	unknown	unknown	unknown	unknown	unknown	CG147	147	3	4	6	1	7	4	38	KL10	Good	O3l	Good	0	0	0	1	0	0	0	0	0	0	0	0	0	0	0	0	1	0	1	0	0	0	0	0	0	0	0	0
573_1486	CDPH5262	LAFU01000000	PATRIC	USA	North America	2014	human_clinical	respiratory secretion	CG147	147	3	4	6	1	7	4	38	KL64	Perfect	O2v1	Very high	0	0	0	0	0	0	0	0	0	0	0	0	0	0	0	0	1	0	0	0	0	0	0	0	0	0	0	0
573_1636	MGH89	LFAA01000000	PATRIC	unknown	unknown	2014	human_unknown	unknown	CG147	392	3	4	6	1	7	4	40	KL27	Very high	O4	Very high	0	0	0	1	0	0	0	0	0	0	0	0	0	0	0	0	1	0	0	0	0	0	0	0	0	0	0	0
573_1640	MGH93	LFAE01000000	PATRIC	unknown	unknown	unknown	unknown	unknown	CG147	147	3	4	6	1	7	4	38	KL64	None	O2v1	Good	0	0	0	0	0	0	0	0	0	0	0	0	0	0	0	0	1	0	0	0	0	0	0	0	0	0	0	0
72407_79	KPNIH31	CP009876,CP009877,CP009878,CP009879	PATRIC	USA	North America	2013	human_clinical	urine	CG147	392	3	4	6	1	7	4	40	KL27	Very high	O4	High	0	0	0	0	0	0	0	0	0	0	0	0	0	0	0	0	1	0	0	0	0	0	0	0	0	0	0	0
ERR257637	unknown	ERR257637	Ellington et al.	UK	Europe	unknown	human_unknown	unknown	CG147	147	3	4	6	1	7	4	38	KL64	Perfect	O2v1	Very high	0	0	0	1	0	0	0	0	0	0	0	0	0	0	0	0	1	0	0	0	0	0	0	0	0	0	0	0
ERR257667	unknown	ERR257667	Ellington et al.	UK	Europe	unknown	human_unknown	unknown	CG147	147	3	4	6	1	7	4	38	KL64	Perfect	O2v1	Very high	0	0	0	1	0	0	0	0	0	0	0	0	0	0	0	0	1	0	0	0	0	0	0	0	0	0	0	0
ERR257685	unknown	ERR257685	Ellington et al.	UK	Europe	2011	human_clinical	ascitic fluid	CG147	147	3	4	6	1	7	4	38	KL64	Perfect	O2v1	Very high	0	0	0	1	0	0	0	0	0	0	0	0	0	0	0	0	1	0	0	0	0	0	0	0	0	0	0	0
ERR276943	unknown	ERR276943	Stoesser et al. 2013	UK	Europe	2011	human_unknown	unknown	CG147	147	3	4	6	1	7	4	38	KL64	Good	O2v1	Good	0	0	0	1	0	0	0	0	0	0	0	0	0	0	0	0	1	0	0	0	0	0	0	0	0	0	0	0
ERR311477	unknown	ERR311477	Ellington et al.	UK	Europe	unknown	human_unknown	unknown	CG147	147	3	4	6	1	7	4	38	KL64	Perfect	O2v1	Very high	0	0	0	1	0	0	0	0	0	0	0	0	0	0	0	0	1	0	0	0	0	0	0	0	0	0	0	0
ERR311478	unknown	ERR311478	Ellington et al.	UK	Europe	unknown	human_unknown	unknown	CG147	147	3	4	6	1	7	4	38	KL64	Perfect	O2v1	Very high	0	0	0	1	0	0	0	0	0	0	0	0	0	0	0	0	1	0	0	0	0	0	0	0	0	0	0	0
ERR314491	unknown	ERR314491	Ellington et al.	UK	Europe	2011	human_clinical	sputum	CG147	147	3	4	6	1	7	4	38	KL81	Good	OL101	Good	0	0	0	1	0	0	0	0	0	0	0	0	0	0	0	0	1	0	0	0	0	0	0	0	0	0	0	0
ERR314497	unknown	ERR314497	Ellington et al.	UK	Europe	unknown	human_unknown	unknown	CG147	147	3	4	6	1	7	4	38	KL64	Perfect	O2v1	Very high	0	0	0	0	0	0	0	0	0	0	0	0	0	0	0	0	0	0	0	0	0	0	0	0	0	0	0	0
ERR314515	unknown	ERR314515	Ellington et al.	UK	Europe	unknown	human_unknown	unknown	CG147	147	3	4	6	1	7	4	38	KL64	Perfect	O2v1	Very high	0	0	0	1	0	0	0	0	0	0	0	0	0	0	0	0	1	0	0	0	0	0	0	0	0	0	0	0
ERR314558	unknown	ERR314558	Ellington et al.	UK	Europe	unknown	human_unknown	unknown	CG147	147	3	4	6	1	7	4	38	KL64	Perfect	O2v1	Very high	0	0	0	1	0	0	0	0	0	0	0	0	0	0	0	0	1	0	0	0	0	0	0	0	0	0	0	0
ERR349777	170	ERR349777	The et al.	Nepal	Asia	2012	human_clinical	sputum	CG147	147	3	4	6	1	7	4	38	KL81	Good	OL101	Good	0	0	0	1	0	0	0	0	0	0	0	0	0	0	0	0	1	0	1	0	0	0	0	0	1	0	0	0
ERR732774	TG04609	ERR732774	Struve et al.	USA	North America	2006	human_clinical	blood	CG147	1709	3	1	1	1	7	4	38	KL122	Very high	O2v2	Very high	0	0	0	0	0	0	0	0	0	0	0	0	0	0	0	0	0	0	0	0	0	0	0	0	0	0	0	0
SRR1508854	H31	SRR1508854	Stoesser et al. 2014	Nepal	Asia	2012	human_clinical	sputum	CG147	147	3	4*?	6	1	7	4	38?	KL81	Good	OL101	Very high	0	0	0	1	0	0	0	0	0	0	0	0	0	0	0	0	1	0	1	0	0	0	0	0	1	0	0	0
SRR1508881	C369	SRR1508881	Stoesser et al. 2014	Nepal	Asia	2009	human_clinical	Blood or urine	CG147	147	3	4	6	1	7	4	38	KL64	Perfect	O2v1	Very high	0	0	0	1	0	0	0	0	0	0	0	0	0	0	0	0	1	0	0	0	0	0	0	0	0	0	0	0
SRR1561362	US-WA-2010	SRR1561362	Bowers et al.	USA	North America	2010	human_unknown	unknown	CG147	147	3	4	6	1	7	4	38	KL64	Good	O2v1	Good	0	0	0	1	0	0	0	0	0	0	0	0	0	0	0	0	1	0	1	0	0	0	0	0	1	0	0	0
SRR2098756	Kpn0033	SRR2098756	Davis et al.	USA	North America	2012	Food	turkey	CG147	147	3	4	6	1	7	4	38	KL64	Good	O2v1	Very high	0	0	0	0	0	0	0	0	0	0	0	0	0	0	0	0	0	0	0	0	0	0	0	0	0	0	0	0
1203545_3	WGLW2	AMLM00000000	PATRIC	unknown	unknown	unknown	unknown	unknown	CG15	14	1	6	1	1	1	1	1	KL2	Very high	O1v1	Very high	0	0	0	0	0	0	0	0	0	0	0	0	0	0	0	0	0	0	0	0	0	0	0	0	0	0	0	0
1236101_6	JHCK1	ANGH00000000	PATRIC	Argentina	South America	unknown	human_clinical	CSF	CG15	14	1	6	1	1	1	1	1	KL2	Good	O1v1	Very high	0	0	0	1	0	0	0	0	0	0	0	0	0	0	0	0	1	0	0	0	0	0	0	0	1	0	0	0
1284817_3	UHKPC57	ARPR00000000	PATRIC	USA	North America	unknown	human_clinical	urine	CG15	15	1	1	1	1	1	1	1	KL112	Very high	O1v1	Very high	0	0	0	1	0	0	0	0	0	0	0	0	0	0	0	0	1	0	0	0	0	0	0	0	0	0	0	0
1284818_4	UHKPC179	ARSM00000000	PATRIC	USA	North America	unknown	human_clinical	blood	CG15	15	1	1	1	1	1	1	1	KL112	Very high	O1v1	Very high	0	0	0	1	0	0	0	0	0	0	0	0	0	0	0	0	0	0	0	0	0	0	0	0	0	0	0	0
1328378_3	MGH 46	AYIU00000000	PATRIC	USA	North America	2012	human_clinical	urine	CG15	14	1	6	1	1	1	1	1	KL16	Very high	O1v1	Very high	0	0	0	0	0	0	0	0	0	0	0	0	0	0	0	0	0	0	1	0	0	0	0	0	0	0	0	0
1328391_3	UCICRE 4	AYIL00000000	PATRIC	USA	North America	unknown	human_clinical	blood	CG15	14	1	6	1	1	1	1	1	KL16	Very high	O1v1	Very high	0	0	0	0	0	0	0	0	0	0	0	0	0	0	0	0	0	0	1	0	0	0	0	0	0	0	0	0
1328405_3	BIDMC 11	JCNF00000000	PATRIC	USA	North America	2008	human_clinical	peritoneal abcess	CG15	14	1	6	1	1	1	1	1	KL2	Very high	O1v1	Very high	0	0	0	0	0	1	0	0	0	0	0	0	0	0	0	0	0	0	0	0	0	0	0	0	1	0	0	0
1329843_3	BIDMC 33B	JNVK00000000	PATRIC	USA	North America	2012	human_unknown	unknown	CG15	15	1	1	1	1	1	1	1	KL24	High	O1v1	Very high	0	0	0	0	0	0	0	0	0	0	0	0	0	0	0	0	1	0	1	0	0	0	0	0	1	0	0	0
1381121_4	303K	AVAN00000000	PATRIC	Taiwan	Asia	unknown	human_carriage	rectal swab	CG15	15	1	1	1	1	1	1	1	KL19	High	O1v2	Perfect	0	0	0	1	0	0	0	0	0	0	0	0	0	0	0	0	1	0	1	0	0	0	0	0	1	0	0	0
1406314_3	PittNDM01	CP006798.1,CP006800.1,CP006802.1,CP006801.1,CP006799.1	PATRIC	USA	North America	unknown	human_clinical	urine	CG15	14	1	6	1	1	1	1	1	KL2	Very high	O1v1	High	0	0	0	1	0	0	0	0	0	0	0	0	0	0	0	0	1	0	1	0	0	0	0	0	0	0	0	1
1438772_3	CHS 66	JMYL00000000	PATRIC	USA	North America	2013	human_clinical	urine	CG15	14	1	6	1	1	1	1	1	KL2	High	O1v1	Very high	0	0	0	0	0	0	0	0	0	0	0	0	0	0	0	0	1	0	0	1	0	0	0	0	0	0	0	0
1438786_3	MGH 63	JJNB00000000	PATRIC	USA	North America	2013	human_clinical	bile	CG15	15	1	1	1	1	1	1	1	KL24	Good	O1v1	Very high	0	0	0	0	0	0	0	0	0	0	1	0	0	0	0	0	0	0	0	0	0	0	0	0	0	0	0	0
1438788_3	MGH 65	JMZA00000000	PATRIC	USA	North America	2013	human_clinical	bile	CG15	15	1	1	1	1	1	1	1	KL24	Very high	O1v1	Very high	0	0	0	0	0	0	0	0	0	0	1	0	0	0	0	0	0	0	1	0	0	0	0	0	0	0	0	0
1438798_3	MGH 75	JJNK00000000	PATRIC	USA	North America	2013	human_clinical	wound	CG15	15	1	1	1	1	1	1	1	KL24	Good	O1v1	Very high	0	0	0	0	0	0	0	0	0	0	0	0	0	0	0	0	0	0	0	0	0	0	0	0	0	0	0	0
16780_6_35	KSB1_8C	ERR1015312	Gorrie et al.	Australia	Oceana	2013	human_carriage	rectal swab	CG15	15	1	1	1	1	1	1	1	KL24	Very high	O1v1	Very high	0	0	0	0	0	0	0	0	0	0	0	0	0	0	0	0	0	1	0	0	0	0	0	0	0	0	0	0
5150_2_10	AJ094	ERS005762	Holt et al.	Australia	Oceana	2002	human_clinical	respiratory	CG15	14	1	6	1	1	1	1	1	KL2	Very high	O1v1	Very high	0	0	0	0	0	0	0	0	0	0	0	0	0	0	0	0	0	0	1	0	0	0	0	0	0	0	0	0
5150_2_11	AJ097	ERS005763	Holt et al.	Australia	Oceana	2002	human_clinical	urine	CG15	14	1	6	1	1	1	1	1	KL2	Very high	O1v1	Very high	0	0	0	0	0	0	0	0	0	0	0	0	0	0	0	0	0	0	1	0	0	0	0	0	0	0	0	0
5150_5_11	AJ289	ERS005787	Holt et al.	Australia	Oceana	2002	human_clinical	sterile	CG15	14	1	6	1	1	1	1	1	KL16	Very high	O1v1	Very high	0	0	0	1	0	0	0	0	0	0	0	0	0	0	1	0	0	0	1	0	0	0	0	0	1	0	0	0
5150_5_12	AJ290	ERS005788	Holt et al.	Australia	Oceana	2002	human_clinical	sterile	CG15	14	1	6	1	1	1	1	1	KL16	None	O1v1	Very high	0	0	0	1	0	0	0	0	0	0	0	0	0	0	1	0	0	0	1	0	0	0	0	0	1	0	0	0
5193_7_1	U 12567	ERS011878	Holt et al.	Laos	Asia	2008	human_clinical	urine	CG15	15	1	1	1	1	1	1	1	KL24	Perfect	O1v1	Very high	0	0	0	1	0	0	0	0	0	0	0	0	0	0	0	0	0	0	1	0	0	0	0	0	1	0	0	0
5193_8_8	DU33062/05	ERS011909	Holt et al.	Singapore	Asia	2005	human_clinical	urine	CG15	15	1	1	1	1	1	1	1	KL112	Good	O1v1	Very high	0	0	0	1	0	0	0	0	0	0	0	0	0	0	0	0	1	0	1	0	0	0	0	0	0	0	0	0
5197_2_2	K102An	ERS011819	Holt et al.	Vietnam	Asia	2004	human_carriage	intestinal	CG15	14	1	6	1	1	1	1	1	KL2	Very high	O1v1	Very high	0	0	0	1	0	0	0	0	0	0	0	0	0	0	0	0	0	0	0	0	0	0	0	0	0	0	0	0
5197_8_8	ST 752	ERS011897	Holt et al.	Laos	Asia	2008	human_clinical	sterile	CG15	15	1	1	1	1	1	1	1	KL117	Very high	O1v1	Very high	0	0	0	0	0	0	0	0	0	0	0	0	0	0	0	0	0	0	0	0	0	0	0	0	0	0	0	0
5235_1_8	QMP M1-964	ERS011981	Holt et al.	USA	North America	2007	human_carriage	intestinal biopsy	CG15	15	1	1	1	1	1	1	1*	KL112	Good	O1v2	Very high	0	0	0	0	0	0	0	0	0	0	0	0	0	0	0	0	0	0	1	0	0	0	0	0	0	0	0	0
5299_7_2	1884	ERS012047	Holt et al.	Indonesia	Asia	2005	human_clinical	sterile	CG15	709	1	1	1	1	1	1	4	KL9	Very high	O1v2	Very high	0	0	0	0	0	0	0	0	0	0	0	0	0	0	0	0	0	0	0	0	0	0	0	0	1	0	0	0
5299_7_8	2033	ERS012053	Holt et al.	Indonesia	Asia	2005	human_clinical	urine	CG15	15	1	1	1	1	1	1	1	KL19	High	O1v2	Perfect	0	0	0	1	0	0	0	0	0	0	0	0	0	0	0	0	1	0	1	0	0	0	0	0	0	0	0	0
573_1344	unknown	CCBO010000000	PATRIC	unknown	unknown	unknown	unknown	unknown	CG15	14	1	6	1	1	1	1	1	KL2	Very high	O1v1	Very high	0	0	0	0	0	0	0	0	0	0	0	0	0	0	0	0	0	0	1	0	0	0	0	0	0	0	0	0
573_1359	BAMC 07-18	JRQE01000000	PATRIC	USA	North America	2012	human_clinical	wound	CG15	15	1	1	1	1	~1	1	1	KL24	Perfect	O1v1	Very high	0	0	0	1	0	0	0	0	0	0	0	0	0	0	0	0	0	0	1	0	0	0	0	0	0	0	0	0
573_1366	101712	JSZJ01000000	PATRIC	USA	North America	2007	human_clinical	wound	CG15	unknown_239	1	1	1	~12	1	1	1	KL112	Very high	O1v1	Very high	0	0	0	1	0	0	0	0	0	0	0	0	0	0	0	0	1	0	0	0	0	0	0	0	0	0	0	0
573_1391	unknown	CCFX01000000	PATRIC	unknown	unknown	unknown	unknown	unknown	CG15	15	1	1	1	1	1	1	1	KL112	Good	O1v1	Very high	0	0	0	1	0	0	0	0	0	0	0	0	0	0	0	0	1	0	0	0	0	0	0	0	0	0	0	0
573_1392	unknown	CCGA01000000	PATRIC	unknown	unknown	unknown	unknown	unknown	CG15	15	1	1	1	1	1	1	1	KL24	None	O1/O2v1	Good	0	0	0	0	0	0	0	0	0	0	0	0	0	0	0	0	1	0	0	0	0	0	0	0	0	0	0	0
573_1465	unknown	CCIQ01000000	PATRIC	unknown	unknown	unknown	unknown	unknown	CG15	15	1	1	1	1	1	1	1	KL112	Very high	O1v1	Good	0	0	0	1	0	0	0	0	0	0	0	0	0	0	0	0	1	0	0	0	0	0	0	0	0	0	0	0
573_1478	98	CDQG01000000	PATRIC	Nepal	Asia	2012	human_clinical	tracheal aspirate	CG15	15	1	1	1	1	1	1	1	KL112	Very high	O1v1	Very high	0	0	0	0	0	0	0	0	0	0	0	0	0	0	0	0	1	0	1	0	0	0	0	0	1	0	0	0
573_1527	CHS112	LEVV01000000	PATRIC	USA	North America	2014	human_unknown	unknown	CG15	15	1	1	1	1	1	1	1	KL146	Very high	O1v2	Very high	0	0	0	1	0	0	0	0	0	0	0	0	0	0	0	0	1	0	0	0	0	0	0	0	0	0	0	0
573_1551	CHS140	LEWS01000000	PATRIC	USA	North America	2014	human_unknown	unknown	CG15	14	1	6	1	1	1	1	1	KL16	Very high	O1v1	Very high	0	0	0	0	0	0	0	0	0	0	0	0	0	0	0	0	0	0	1	0	0	0	0	0	0	0	0	0
573_1633	MGH81	LEZX01000000	PATRIC	unknown	unknown	2014	human_unknown	unknown	CG15	15	1	1	1	1	1?	1	1	KL24	Good	O1v1	Very high	0	0	0	0	0	0	0	0	0	0	1	0	0	0	0	0	0	0	0	0	0	0	0	0	0	0	0	0
573_1646	MGH101	LFAK01000000	PATRIC	unknown	unknown	2014	human_unknown	unknown	CG15	15	1	1	1	1	1	1	1	KL146	Very high	O1v1	None	0	0	0	1	0	0	0	0	0	0	0	0	0	0	0	0	1	0	0	0	0	0	0	0	0	0	0	0
573_1648	MGH111	LFAM01000000	PATRIC	unknown	unknown	2014	human_unknown	unknown	CG15	15	1	1	1	1	~1	1	1	KL24	Very high	O1v1	Very high	0	0	0	0	0	0	0	0	0	0	1	0	0	0	0	0	0	0	1	0	0	0	0	0	0	0	0	0
573_1653	MGH115	LFAQ01000000	PATRIC	unknown	unknown	2014	human_unknown	unknown	CG15	15	1	1	1	1	1	1	1	KL24	Very high	O1v1	Very high	0	0	0	0	0	0	0	0	0	0	1	0	0	0	0	0	0	0	1	0	0	0	0	0	0	0	0	0
573_1654	MGH117	LFAS01000000	PATRIC	unknown	unknown	2014	human_unknown	unknown	CG15	15	1	1	1	1	1	1	1	KL24	Very high	O1v1	Very high	0	0	0	0	0	0	0	0	0	0	1	0	0	0	0	0	0	0	1	0	0	0	0	0	0	0	0	0
573_1657	MGH124	LFAV01000000	PATRIC	unknown	unknown	2014	human_unknown	unknown	CG15	14	1	6	1	1	1	1	1	KL2	Very high	O1v1	Very high	0	0	0	0	0	0	0	0	0	0	0	0	0	0	0	0	0	0	0	0	0	0	0	0	0	0	0	0
573_1678	UCI96	LFBQ01000000	PATRIC	unknown	unknown	2014	human_unknown	unknown	CG15	15	1	1	1	1	1	1	1	KL24	High	O1v1	None	0	0	0	0	0	0	0	0	0	0	0	0	0	0	0	0	0	0	0	0	0	0	0	0	0	0	0	0
573_1747	CHS175	LGJS01000000	PATRIC	USA	North America	2014	human_unknown	unknown	CG15	14	1	6	1	1	1	1	1	KL2	High	O1v1	High	0	0	0	1	0	0	0	0	0	0	0	0	0	0	0	0	1	0	1	0	0	0	0	0	0	0	0	1
573_1761	KP617	CP012753,CP012754,CP012755	PATRIC	Korea	Asia	2013	human_unknown	unknown	CG15	14	1	6	1	1	1	1	1	KL2	Good	O1v1	High	0	0	0	0	0	0	0	0	0	0	0	0	0	0	0	0	1	0	1	0	0	0	0	0	0	0	0	1
72407_92	ST14:944535499	LJDW01000000	PATRIC	South Africa	Africa	unknown	human_unknown	unknown	CG15	14	1	6	1	1	1	1	1	KL2	None	O1v1	Good	0	0	0	0	0	0	0	0	0	0	0	0	0	0	0	0	1	0	1	0	0	0	0	0	0	0	0	0
AH0027_C4PNMANXX_CGTACTAG-AAGGAGTA_L006	KSB1_5B	SRR5082451	Gorrie et al.	Australia	Oceana	2013	human_carriage	rectal swab	CG15	15	1	1	1	1	1	1	1	KL24	Very high	O1v1	Good	0	0	0	0	0	0	0	0	0	0	0	0	0	0	0	0	1	1	0	0	0	0	0	0	0	0	0	0
ERR257605	unknown	ERR257605	Ellington et al.	UK	Europe	unknown	human_unknown	unknown	CG15	15	1	1	1	1	1	1	1	KL112	Very high	O1v1	Very high	0	0	0	0	0	0	0	0	0	0	0	0	0	0	0	0	1	0	1	0	0	0	0	0	0	0	0	0
ERR257606	unknown	ERR257606	Ellington et al.	UK	Europe	2006	human_clinical	blood	CG15	15	1	1	1	1	1	1	1	KL112	Very high	O1v1	Very high	0	0	0	1	0	0	0	0	0	0	0	0	0	0	0	0	1	0	1	0	0	0	0	0	0	0	0	0
ERR257629	unknown	ERR257629	Ellington et al.	UK	Europe	2011	human_clinical	abdomen	CG15	15	1	1	1	1	1	1	1	KL112	Very high	O1v1	Very high	0	0	0	1	0	0	0	0	0	0	0	0	0	0	0	0	1	0	0	0	0	0	0	0	0	0	0	0
ERR257642	unknown	ERR257642	Ellington et al.	UK	Europe	2009	human_clinical	blood	CG15	15	1	1	1	1	1	1	1	KL112	Very high	O1v1	Very high	0	0	0	1	0	0	0	0	0	0	0	0	0	0	0	0	1	0	0	0	0	0	0	0	0	0	0	0
ERR257645	unknown	ERR257645	Ellington et al.	UK	Europe	2011	human_clinical	tracheal aspirate	CG15	15	1	1	1	1	1	1	1	KL48	High	O1v1	Very high	0	0	0	1	0	0	0	0	0	0	0	0	0	0	0	0	1	0	1	0	0	0	0	0	0	0	0	0
ERR257648	unknown	ERR257648	Ellington et al.	UK	Europe	2011	human_clinical	urine	CG15	15	1	1	1	1	1	1	1	KL24	Good	O1/O2v1	Good	0	0	0	1	0	0	0	0	0	0	0	0	0	0	0	0	0	0	0	0	0	0	0	0	0	0	0	0
ERR257651	unknown	ERR257651	Ellington et al.	UK	Europe	2010	human_clinical	blood	CG15	15	1	1	1	1	1	1	1	KL112	Very high	O1v1	Very high	0	0	0	0	0	0	0	0	0	0	0	0	0	0	0	0	1	0	0	0	0	0	0	0	0	0	0	0
ERR257653	unknown	ERR257653	Ellington et al.	UK	Europe	2011	human_clinical	abdomen	CG15	15	1	1	1	1	1	1	1	KL112	Very high	O1v1	Very high	0	0	0	0	0	0	0	0	0	0	0	0	0	0	0	0	1	0	1	0	0	0	0	0	0	0	0	0
ERR257684	unknown	ERR257684	Ellington et al.	UK	Europe	2011	human_clinical	blood	CG15	15	1	1	1	1	1	1	1	KL112	Very high	O1v1	Very high	0	0	0	0	0	0	0	0	0	0	0	0	0	0	0	0	1	0	0	0	0	0	0	0	0	0	0	0
ERR257692	unknown	ERR257692	Ellington et al.	UK	Europe	unknown	human_unknown	unknown	CG15	15	1	1	1	1	1	1	1	KL112	Very high	O1v1	Very high	0	0	0	0	0	0	0	0	0	0	0	0	0	0	0	0	1	0	1	0	0	0	0	0	0	0	0	0
ERR276938	unknown	ERR276938	Stoesser et al. 2013	UK	Europe	2011	human_unknown	unknown	CG15	14	1	6	1	1	1	1	1	KL2	Very high	O1v1	Very high	0	0	0	0	0	0	0	0	0	0	0	0	0	0	0	0	0	0	0	0	0	0	0	0	0	0	0	0
ERR276940	unknown	ERR276940	Stoesser et al. 2013	UK	Europe	2011	human_unknown	unknown	CG15	14	1	6	1	1	1	1	1	KL2	Very high	O1/O2v1	Very high	0	0	0	1	0	0	0	0	0	0	0	0	0	0	0	0	0	0	0	0	0	0	0	0	0	0	0	0
ERR276950	unknown	ERR276950	Stoesser et al. 2013	UK	Europe	2011	human_unknown	unknown	CG15	15	1	1	1	1	1	1	1	KL24	Perfect	O1v1	Very high	0	0	0	1	0	0	0	0	0	0	0	0	0	0	0	0	0	0	0	0	0	0	0	0	1	0	0	0
ERR276968	unknown	ERR276968	Stoesser et al. 2013	UK	Europe	2011	human_unknown	unknown	CG15	14	1	6	1	1	1	1	1	KL2	Very high	O1v1	Very high	0	0	0	0	0	0	0	0	0	0	0	0	0	0	0	0	0	0	0	0	0	0	0	0	0	0	0	0
ERR276983	unknown	ERR276983	Stoesser et al. 2013	UK	Europe	2011	human_unknown	unknown	CG15	14	1	6	1	1	1	1	1	KL2	Very high	O1v1	Very high	0	0	0	0	0	0	0	0	0	0	0	0	0	0	0	0	0	0	1	0	0	0	0	0	0	0	0	0
ERR304789	unknown	ERR304789	Ellington et al.	UK	Europe	2007	human_clinical	blood	CG15	14	1	6	1	1	1	1	1	KL2	Very high	O1v1	Very high	0	0	0	0	0	0	0	0	0	0	0	0	0	0	0	0	0	0	0	0	0	0	0	0	0	0	0	0
ERR311562	unknown	ERR311562	Ellington et al.	UK	Europe	2011	human_clinical	wound	CG15	15	1	1	1	1	1	1	1	KL112	Good	O1v1	Very high	0	0	0	1	0	0	0	0	0	0	0	0	0	0	0	0	1	0	0	0	0	0	0	0	0	0	0	0
ERR314417	unknown	ERR314417	Ellington et al.	UK	Europe	2012	human_clinical	sputum	CG15	15	1	1	1	1	1	1	1	KL19	High	O1v2	Perfect	0	0	0	1	0	0	0	0	0	0	0	0	0	0	0	0	1	0	0	0	0	0	0	0	1	0	0	0
ERR314431	unknown	ERR314431	Ellington et al.	UK	Europe	2012	human_clinical	blood	CG15	15	1	1	1	1	1	1	1	KL112	Very high	O1v1	Very high	0	0	0	0	0	0	0	0	0	0	0	0	0	0	0	0	0	0	0	0	0	0	0	0	0	0	0	0
ERR314432	unknown	ERR314432	Ellington et al.	UK	Europe	2012	human_clinical	blood	CG15	15	1	1	1	1	1	1	1	KL112	Very high	O1v1	Very high	0	0	0	0	0	0	0	0	0	0	0	0	0	0	0	0	0	0	0	0	0	0	0	0	0	0	0	0
ERR314438	unknown	ERR314438	Ellington et al.	UK	Europe	2011	human_clinical	sputum	CG15	14	1	6	1	1	1	1	1	KL2	Very high	O1v1	Very high	0	0	0	0	0	0	0	0	0	0	0	0	0	0	0	0	0	0	0	0	0	0	0	0	0	0	0	0
ERR314441	unknown	ERR314441	Ellington et al.	UK	Europe	2012	human_carriage	screening	CG15	15	1	1	1	1	1	1	1	KL19	Good	O1/O2v2	Perfect	0	0	0	1	0	0	0	0	0	0	0	0	0	0	0	0	1	0	0	0	0	0	0	0	1	0	0	0
ERR314520	unknown	ERR314520	Ellington et al.	UK	Europe	2011	human_clinical	sterile fluid	CG15	unknown_026	1	1	88*	1	1	1	1	KL24	Good	O1/O2v1	Good	0	0	0	0	0	0	0	0	0	0	0	0	0	0	0	0	0	0	0	0	0	0	0	0	0	0	0	0
ERR314549	unknown	ERR314549	Ellington et al.	UK	Europe	2012	human_clinical	urine	CG15	15	1	1	1	1	1	1	1	KL24	Perfect	O1v1	Good	0	0	0	1	0	0	0	0	0	0	0	0	0	0	0	0	1	0	0	0	0	0	0	0	1	0	0	0
ERR314561	unknown	ERR314561	Ellington et al.	UK	Europe	2007	human_clinical	blood	CG15	14	1	6	1	1	1	1	1	KL2	Good	O1/O2v1	Very high	0	0	0	0	0	0	0	0	0	0	0	0	0	0	0	0	0	0	0	0	0	0	0	0	0	0	0	0
ERR349756	94	ERR349756	The et al.	Nepal	Asia	2012	human_clinical	blood	CG15	14	1	6	1	1	1	1	1	KL2	Very high	O1v1	Perfect	0	0	0	1	0	0	0	0	0	0	0	0	0	0	0	0	1	0	0	0	0	0	0	0	0	0	0	0
ERR349774	157	ERR349774	The et al.	Nepal	Asia	2012	human_carriage	rectal swab	CG15	15	1	1	1	1	1	1	1	KL24	Very high	O1v1	Very high	0	0	0	0	0	0	0	0	0	0	0	0	0	0	0	0	1	0	0	0	0	0	0	0	0	0	0	0
ERR349775	159	ERR349775	The et al.	Nepal	Asia	2012	human_clinical	ET Tip	CG15	15	1	1	1	1	1	1	1	KL48	High	O1v1	Very high	0	0	0	0	0	0	0	0	0	0	0	0	0	0	0	0	1	0	1	0	0	0	0	0	1	0	0	0
ERR349789	230	ERR349789	The et al.	Nepal	Asia	2012	human_clinical	Umbilical pus	CG15	14	1	6	1	1	1	1	1	KL157	Good	O1v1	Very high	0	0	0	0	0	0	0	0	0	0	0	0	0	0	0	0	1	0	0	0	0	0	0	0	1	0	0	0
ERR349791	237	ERR349791	The et al.	Nepal	Asia	2012	human_clinical	blood	CG15	14	1	6	1	1	1	1	1	KL2	Very high	O1v1	Very high	0	0	0	1	0	0	0	0	0	0	0	0	0	0	0	0	1	0	0	0	0	0	0	0	0	0	0	0
ERR349808	352	ERR349808	The et al.	Nepal	Asia	2012	human_clinical	Catheter tip	CG15	15	1	1	1	1	1	1	1	KL24	Perfect	O1v1	Very high	0	0	0	0	0	0	0	0	0	0	0	0	0	0	0	0	1	0	1	0	0	0	0	0	1	0	0	0
ERR349812	412	ERR349812	The et al.	Nepal	Asia	2012	human_clinical	urine	CG15	15	1	1	1	1	1	1	1	KL112	Very high	O1v1	Very high	0	0	0	1	0	0	0	0	0	0	0	0	0	0	0	0	1	0	0	0	0	0	0	0	0	0	0	0
ERR349819	435	ERR349819	The et al.	Nepal	Asia	2012	human_clinical	Folyes tip	CG15	15	1	1	1	1	1	1	1	KL112	Very high	O1v1	Very high	0	0	0	1	0	0	0	0	0	0	0	0	0	0	0	0	1	0	0	0	0	0	0	0	0	0	0	0
ERR349824	482	ERR349824	The et al.	Nepal	Asia	2012	human_clinical	sputum	CG15	15	1	1	1	1	1	1	1	KL112	Very high	O1v1	Very high	0	0	0	1	0	0	0	0	0	0	0	0	0	0	0	0	1	0	1	0	0	0	0	0	1	0	0	0
ERR349825	484	ERR349825	The et al.	Nepal	Asia	2012	human_clinical	ET Tip	CG15	15	1	1	1	1	1	1	1	KL112	Very high	O1v1	Very high	0	0	0	0	0	0	0	0	0	0	0	0	0	0	0	0	1	0	1	0	0	0	0	0	1	0	0	0
ERR713649	C3091	ERR713649	Struve et al.	USA	North America	pre-1997	human_clinical	urine	CG15	14	1	6	1	1	1	1	1	KL16	Very high	O1/O2v1	Very high	0	0	0	0	0	0	0	0	0	0	0	0	0	0	0	0	0	0	0	0	0	0	0	0	0	0	0	0
ERR720260	TG21960	ERR720260	Struve et al.	USA	North America	2011	human_clinical	respiratory tract	CG15	15	1	1	1	1	1	1	1	KL24	Perfect	O1v2	Good	0	0	0	0	0	0	0	0	0	0	0	0	0	0	0	0	1	0	1	0	0	0	0	0	0	0	0	0
KP13_C4PNMANXX_TAAGGCGA-TAGATCGC_L006	unknown	SRR5082393	Wyres et al.	unknown	unknown	unknown	human_unknown	unknown	CG15	14	1	6	1	1	1	1	1	KL16	Good	O1v1	Very high	0	0	0	0	0	0	0	0	0	0	0	0	0	0	0	0	1	0	1	0	0	0	0	0	0	0	0	0
KP14_C4PNMANXX_CGTACTAG-TAGATCGC_L006	unknown	SRR5082390	Wyres et al.	unknown	unknown	unknown	human_unknown	unknown	CG15	14	1	6	1	1	1	1	1	KL16	Good	O1v1	Very high	0	0	0	0	0	0	0	0	0	0	0	0	0	0	0	0	1	0	1	0	0	0	0	0	0	0	0	0
NCTC11682	unknown	na	NCTC3000	unknown	unknown	unknown	unknown	unknown	CG15	14	1	6	1	1	1	1	1	KL2	Very high	O1v1	Very high	0	0	0	0	0	0	0	0	0	0	0	0	0	0	0	0	0	0	0	0	0	0	0	0	0	0	0	0
NCTC13443	unknown	na	NCTC3000	unknown	unknown	unknown	unknown	unknown	CG15	14	1	6	1	1	1	1	1	KL2	Very high	O1v1	High	0	0	0	1	0	0	0	0	0	0	0	0	0	0	0	0	1	0	1	0	0	0	0	0	0	0	0	0
SRR1508852	PMK26b	SRR1508852	Stoesser et al. 2014	Nepal	Asia	2012	human_clinical	blood	CG15	15	1	1	1	1	1	1	1	KL112	Good	O1v1	Very high	0	0	0	0	0	0	0	0	0	0	0	0	0	0	0	0	1	0	1	0	0	0	0	0	0	0	0	0
SRR1508858	H1247	SRR1508858	Stoesser et al. 2014	Nepal	Asia	2011	human_clinical	blood	CG15	14	1	6	1	1	1	1	1	KL2	High	O1v1	Very high	0	0	0	1	0	0	0	0	0	0	0	0	0	0	0	0	1	0	0	0	0	0	0	0	0	0	0	0
SRR1508862	H1496	SRR1508862	Stoesser et al. 2014	Nepal	Asia	2012	human_clinical	blood	CG15	14	1	6	1	1	1	1	1	KL2	Very high	O1v1	Perfect	0	0	0	1	0	0	0	0	0	0	0	0	0	0	0	0	1	0	0	0	0	0	0	0	0	0	0	0
SRR1508863	H1545	SRR1508863	Stoesser et al. 2014	Nepal	Asia	2012	human_clinical	blood	CG15	14	1	6	1	1	1	1	1	KL2	Very high	O1v1	Very high	0	0	0	1	0	0	0	0	0	0	0	0	0	0	0	0	1	0	0	0	0	0	0	0	0	0	0	0
SRR1561300	US-CA-2011	SRR1561300	Bowers et al.	USA	North America	2011	human_unknown	unknown	CG15	14	1	6	1	1	1	1	1	KL2	Very high	O1v1	Good	0	0	0	1	0	0	0	0	0	0	0	0	0	0	0	0	1	0	1	0	0	0	0	0	0	0	0	0
SRR1561314	US-IL-2008b	SRR1561314	Bowers et al.	USA	North America	2008	human_unknown	unknown	CG15	14	1	6	1	1	1	1	1	KL2	Low	O1v1	Good	0	0	0	1	0	0	0	0	0	0	0	0	0	0	0	0	1	0	1	0	0	0	0	0	0	0	0	0
SRR1561321	US-MD-2011	SRR1561321	Bowers et al.	USA	North America	2011	human_unknown	unknown	CG15	14	1	6	1	1	1	1	1	KL2	Very high	O1v1	Good	0	0	0	1	0	0	0	0	0	0	0	0	0	0	0	0	1	0	1	0	0	0	0	0	0	0	0	0
SRR1561323	US-MO-2006	SRR1561323	Bowers et al.	USA	North America	2006	human_unknown	unknown	CG15	14	1	6	1	1	1	1	1	KL2	High	O1v1	Very high	0	0	0	0	0	0	0	0	0	1	0	0	0	0	0	0	0	0	0	1	0	0	0	0	0	0	0	0
SRR2098684	Kpn0011	SRR2098684	Davis et al.	USA	North America	2012	Food	turkey	CG15	15	1	1	1	1	1	1	1	KL107	None	OL101	High	0	0	0	0	0	0	0	0	0	0	0	0	0	0	0	0	0	0	1	0	0	0	0	0	0	0	1	0
SRR2098765	Kpn0035	SRR2098765	Davis et al.	USA	North America	2012	Food	turkey	CG15	14	1	6	1	1	1	45	1	KL16	Very high	O1v1	Very high	0	0	0	0	0	0	0	0	0	0	0	0	0	0	0	0	0	0	0	0	0	0	0	0	0	0	0	0
1438698_3	BIDMC 55	JMVZ00000000	PATRIC	USA	North America	unknown	human_clinical	urine	CG152	105	2	3	2	1	1	4	18	KL102	Very high	O2v2	Very high	0	0	0	0	0	0	0	0	0	0	0	0	0	0	0	0	0	0	0	0	0	0	0	0	0	0	0	0
16703_5_11	INF078	ERR1008637	Gorrie et al.	Australia	Oceana	2013	human_clinical	urine	CG152	105	2	3	2	1	1	4	18	KL102	Very high	O2v2	Good	0	0	0	0	0	0	0	0	0	0	0	0	0	0	0	0	0	0	0	0	0	0	0	0	0	0	0	0
16703_7_75	INF334	ERR1008784	Gorrie et al.	Australia	Oceana	2014	human_clinical	urine	CG152	105	2	3*?	2	1	1	4	18	KL102	Very high	O2v2	Very high	0	0	0	0	0	0	0	0	0	0	0	0	0	0	0	0	0	0	0	0	0	0	0	0	0	0	0	0
16852_1_43	KSB1_3J	ERR1023669	Gorrie et al.	Australia	Oceana	2014	human_carriage	rectal swab	CG152	152	2	3*?	2	1	1	4	56	KL149	Very high	O4	Very high	0	0	0	0	0	0	0	0	0	0	0	0	0	0	0	0	0	0	0	0	0	0	0	0	0	0	0	0
5150_5_10	AJ281	ERS005786	Holt et al.	Australia	Oceana	2002	human_clinical	sterile	CG152	152	2	3	2	1	1	4	56	KL149	Very high	O4	Very high	0	0	0	1	0	0	0	0	0	0	0	0	0	0	0	0	0	0	0	0	0	0	0	0	1	0	0	0
5193_6_7	QMP B2-228	ERS011860	Holt et al.	USA	North America	2006	animal	bovine	CG152	105	2	3	2	1	1	4	18	KL102	Very high	O2v2	Good	0	0	0	0	0	0	0	0	0	0	0	0	0	0	0	0	0	0	0	0	0	0	0	0	0	0	0	0
573_1346	Top52 #1721	JNFE01000000	PATRIC	USA	North America	2004	human_clinical	urine	CG152	152	2	3	2	1	1	4	56	KL46	Good	O3s	Very high	0	0	0	0	0	0	0	0	0	0	0	0	0	0	0	0	0	0	0	0	0	0	0	0	0	0	0	0
573_1349	IA565	JPIQ01000000	PATRIC	USA	North America	1981	human_clinical	urine	CG152	105	2	3	2	1	1	4	18	KL102	Very high	O2v2	Very high	0	0	0	0	0	0	0	0	0	0	0	0	0	0	0	0	0	0	0	0	0	0	0	0	0	0	0	0
573_1479	442	CDPE01000000	PATRIC	Nepal	Asia	2012	human_clinical	blood	CG152	152	2	3	2	1	1	4	~56	KL14	Good	O3s	Good	0	0	0	0	0	0	0	0	0	0	0	0	0	0	0	0	1	0	0	0	0	0	0	0	0	0	0	0
AS9_C4PNMANXX_CTCTCTAC-AGAGTAGA_L006	A0111628	SRR5082329	Wyres et al.	Australia	Oceana	2009	human_clinical	blood	CG152	152	2	3	2	1	1	4	56	KL105	None	O3s	Very high	0	0	0	0	0	0	0	0	0	0	0	0	0	0	0	0	0	0	0	0	0	0	0	0	0	0	0	0
ERR276984	unknown	ERR276984	Stoesser et al. 2013	UK	Europe	2011	human_unknown	unknown	CG152	105	2	3	2	1	1	4	18	KL102	Very high	O2v2	Very high	0	0	0	0	0	0	0	0	0	0	0	0	0	0	0	0	0	0	0	0	0	0	0	0	0	0	0	0
ERR276988	unknown	ERR276988	Stoesser et al. 2013	UK	Europe	2011	human_unknown	unknown	CG152	105	2	3	2	1	1	4	18	KL102	Very high	O2v2	Very high	0	0	0	0	0	0	0	0	0	0	0	0	0	0	0	0	0	0	0	0	0	0	0	0	0	0	0	0
ERR349795	270	ERR349795	The et al.	Nepal	Asia	2012	human_clinical	Umbilical pus	CG152	152	2	3	2	1	1	4	56*	KL14	Very high	O3s	Very high	0	0	0	0	0	0	0	0	0	0	0	0	0	0	0	0	1	0	0	0	0	0	0	0	0	0	0	0
ERR349813	420	ERR349813	The et al.	Nepal	Asia	2012	human_clinical	ET Tip	CG152	152	2	3	2	1	1	4	56*	KL14	Very high	O3s	Very high	0	0	0	0	0	0	0	0	0	0	0	0	0	0	0	0	1	0	0	0	0	0	0	0	0	0	0	0
ERR349814	422	ERR349814	The et al.	Nepal	Asia	2012	human_clinical	suction tip	CG152	152	2	3	2	1	1	4	56*	KL14	Very high	O3s	Very high	0	0	0	1	0	0	0	0	0	0	0	0	0	0	0	0	1	0	0	0	0	0	0	0	0	0	0	0
ERR349817	432	ERR349817	The et al.	Nepal	Asia	2012	human_clinical	ET Tip	CG152	152	2	3	2	1	1	4	56*	KL14	Very high	O3s	Very high	0	0	0	0	0	0	0	0	0	0	0	0	0	0	0	0	1	0	0	0	0	0	0	0	0	0	0	0
ERR349821	446	ERR349821	The et al.	Nepal	Asia	2012	human_clinical	blood	CG152	152	2	3	2	1	1	4	56*	KL14	Very high	O3s	Very high	0	0	0	0	0	0	0	0	0	0	0	0	0	0	0	0	1	0	0	0	0	0	0	0	0	0	0	0
ERR349833	519	ERR349833	The et al.	Nepal	Asia	2012	human_clinical	blood	CG152	152	2	3	2	1	1	4	56*	KL14	Very high	O3s	Very high	0	0	0	0	0	0	0	0	0	0	0	0	0	0	0	0	1	0	0	0	0	0	0	0	0	0	0	0
ERR349835	526	ERR349835	The et al.	Nepal	Asia	2012	human_clinical	blood	CG152	152	2	3	2	1	1	4	56*	KL14	Very high	O3s	Very high	0	0	0	0	0	0	0	0	0	0	0	0	0	0	0	0	1	0	0	0	0	0	0	0	0	0	0	0
ERR349838	539	ERR349838	The et al.	Nepal	Asia	2012	human_clinical	blood	CG152	152	2	3	2	1	1	4	56*	KL14	Very high	O3s	Good	0	0	0	0	0	0	0	0	0	0	0	0	0	0	0	0	1	0	0	0	0	0	0	0	0	0	0	0
ERR349839	540	ERR349839	The et al.	Nepal	Asia	2012	human_clinical	blood	CG152	152	2	3	2	1	1	4	56*	KL14	Good	O3s	Very high	0	0	0	0	0	0	0	0	0	0	0	0	0	0	0	0	1	0	0	0	0	0	0	0	0	0	0	0
ERR349841	544	ERR349841	The et al.	Nepal	Asia	2012	human_clinical	blood	CG152	152	2	3	2	1	1	4	56*	KL14	Very high	O3s	Very high	0	0	0	0	0	0	0	0	0	0	0	0	0	0	0	0	1	0	0	0	0	0	0	0	0	0	0	0
ERR349843	558	ERR349843	The et al.	Nepal	Asia	2012	human_clinical	urine	CG152	152	2	3	2	1	1	4	56*	KL14	Very high	O3s	Very high	0	0	0	0	0	0	0	0	0	0	0	0	0	0	0	0	1	0	0	0	0	0	0	0	0	0	0	0
ERR349845	568	ERR349845	The et al.	Nepal	Asia	2012	human_clinical	blood	CG152	152	2	3	2	1	1	4	56*	KL14	Very high	O3s	Very high	0	0	0	0	0	0	0	0	0	0	0	0	0	0	0	0	1	0	0	0	0	0	0	0	0	0	0	0
ERR349846	570	ERR349846	The et al.	Nepal	Asia	2012	human_clinical	urine	CG152	152	2	3	2	1	1	4	56	KL149	Perfect	O4	Very high	0	0	0	1	0	0	0	0	0	0	0	0	0	0	0	0	1	0	0	0	0	0	0	0	0	0	0	0
ERR349847	573	ERR349847	The et al.	Nepal	Asia	2012	human_unknown	unknown	CG152	152	2	3	2	1	1	4	56*	KL14	Very high	O3s	Very high	0	0	0	0	0	0	0	0	0	0	0	0	0	0	0	0	1	0	0	0	0	0	0	0	0	0	0	0
ERR349849	577	ERR349849	The et al.	Nepal	Asia	2012	human_clinical	CSF	CG152	152	2	3	2	1	1	4	56*	KL14	Very high	O3s	Very high	0	0	0	0	0	0	0	0	0	0	0	0	0	0	0	0	1	0	0	0	0	0	0	0	0	0	0	0
SRR1561213	Canada-2009c	SRR1561213	Bowers et al.	Canada	North America	2009	human_unknown	unknown	CG152	152	2	3	2	1	1	4	56	KL46	Very high	O3s	Good	0	0	0	0	0	0	0	0	0	0	0	0	0	0	0	0	0	0	0	0	0	0	0	0	0	0	0	0
1328363_3	MGH 18	AYJM00000000	PATRIC	USA	North America	2012	human_clinical	Respiratory	CG20	20	2	3	1	1	4	4	4	KL28	Very high	O2v2	Very high	0	0	0	0	0	0	0	0	0	0	0	0	0	0	0	0	0	0	0	0	0	0	0	0	0	0	0	0
1328393_3	UCICRE 7	AYII00000000	PATRIC	USA	North America	unknown	human_clinical	urine	CG20	17	2	1	1	1	4	4	4	KL2	High	O2v2	High	0	0	0	0	0	0	0	0	0	0	0	0	0	0	0	0	0	0	0	0	0	0	0	0	0	0	0	0
1328424_3	BIDMC 35	JCMW00000000	PATRIC	USA	North America	2012	human_clinical	urine	CG20	17	2	1	1	1	4	4	4	KL62	None	O2v2	None	0	0	0	0	0	0	0	0	0	0	0	0	0	0	0	0	1	0	1	0	0	0	0	0	0	0	0	0
1438702_3	BIDMC 69	JMWD00000000	PATRIC	USA	North America	unknown	human_clinical	sputum	CG20	17	2	1	1	1	4	4	4	KL23	Very high	O2v2	Very high	0	0	0	0	0	0	0	0	0	0	0	0	0	0	0	0	0	0	0	0	0	0	0	0	0	0	0	0
1438706_3	BWH 48	JMWH00000000	PATRIC	USA	North America	unknown	human_clinical	urine	CG20	17	2	1	1	1	4	4	4	KL25	High	O5	High	0	0	0	0	0	0	0	0	0	0	0	0	0	0	0	0	0	0	0	0	0	0	0	0	0	0	0	0
1438785_3	MGH 60	JMYY00000000	PATRIC	USA	North America	2013	human_clinical	sputum	CG20	17	2	1	1	1	4	4	4	KL25	High	O5	High	0	0	0	0	0	0	0	0	0	0	0	0	0	0	0	0	0	0	0	0	0	0	0	0	0	0	0	0
1438793_3	MGH 70	JMZF00000000	PATRIC	USA	North America	2013	human_clinical	urine	CG20	20	2	3	1	1	4	4	4	KL28	Very high	O1v2	Very high	0	0	0	0	0	0	0	0	0	0	0	0	0	0	0	0	0	0	0	0	0	0	0	0	0	0	0	0
1438809_3	UCI 64	JJNI00000000	PATRIC	USA	North America	unknown	human_clinical	urine	CG20	17	2	1	1	1	4	4	4	KL15	Good	O4	Good	0	0	0	0	0	0	0	0	0	0	0	0	0	0	0	0	0	0	0	0	0	0	0	0	0	0	0	0
1455605_3	7699	JDWM00000000	PATRIC	USA	North America	unknown	human_carriage	peri-anal swab	CG20	1123	87	1	1	1	4	4	4	KL107	None	O2v1	None	0	0	0	0	0	0	0	0	0	0	0	0	0	0	0	0	0	0	1	1	0	0	0	0	0	0	0	0
16703_5_33	INF100	ERR1008659	Gorrie et al.	Australia	Oceana	2013	human_clinical	wound	CG20	22	2	3	1	1	1	4	4	KL9	Very high	O2v2	Very high	0	0	0	0	0	0	0	0	0	0	0	0	0	0	0	0	0	0	0	0	0	0	0	0	0	0	0	0
16703_5_52	INF119	ERR1008678	Gorrie et al.	Australia	Oceana	2013	human_clinical	urine	CG20	17	2	1?	1	1	4	4	4	KL38	Very high	O2v2	Very high	0	0	0	0	0	0	0	0	0	0	0	0	0	0	0	0	0	0	0	0	0	0	0	0	0	0	0	0
16703_5_67	INF134	ERR1008693	Gorrie et al.	Australia	Oceana	2013	human_clinical	blood	CG20	20	2	3?	1	1	4	4	4	KL28	Good	O1v1	None	0	0	0	0	0	0	0	0	0	0	0	0	0	0	0	0	0	0	0	0	0	0	0	0	0	0	0	0
16703_7_18	INF266	ERR1008728	Gorrie et al.	Australia	Oceana	2013	human_clinical	urine	CG20	20	2	3*?	1	1	4	4	4	KL28	Very high	O1v2	Very high	0	0	0	0	0	0	0	0	0	0	0	0	0	0	0	0	0	0	0	0	0	0	0	0	0	0	0	0
16703_7_47	INF300	ERR1008756	Gorrie et al.	Australia	Oceana	2014	human_clinical	urine	CG20	unknown_160	2	107*?	1	1	4	4	4	KL25	High	O5	High	0	0	0	1	0	0	0	0	0	0	0	0	0	0	0	0	0	0	0	0	0	0	0	0	0	0	0	0
16780_6_11	INF359	ERR1015291	Gorrie et al.	Australia	Oceana	2014	human_clinical	urine	CG20	17	2	1	1	1	4	4	4	KL25	High	O5	Good	0	0	0	1	0	0	0	0	0	0	0	0	0	0	0	0	0	0	0	0	0	0	0	0	0	0	0	0
16780_6_33	KSB1_6C	ERR1015310	Gorrie et al.	Australia	Oceana	2013	human_carriage	rectal swab	CG20	20	2	3?	1	1	4	4	4	KL28	Very high	O1v2	Very high	0	0	0	0	0	0	0	0	0	0	0	0	0	0	0	0	0	0	0	0	0	0	0	0	0	0	0	0
16852_1_47	KSB1_9J	ERR1023673	Gorrie et al.	Australia	Oceana	2014	human_carriage	rectal swab	CG20	17	2	1	1	1	4	4	4	KL25	High	O5	High	0	0	0	0	0	0	0	0	0	0	0	0	0	0	0	0	0	0	0	0	0	0	0	0	0	0	0	0
16852_1_67	KSB2_1C	ERR1023693	Gorrie et al.	Australia	Oceana	2014	human_carriage	rectal swab	CG20	20	2	3	1	1	4	4	4	KL28	Very high	O1v2	Very high	0	0	0	0	0	0	0	0	0	0	0	0	0	0	0	0	0	0	0	0	0	0	0	0	0	0	0	0
16870_7_40	INF019	ERR1023752	Gorrie et al.	Australia	Oceana	2013	human_clinical	urine	CG20	20	2	3	1	1	4	4	4	KL28	Very high	O1v2	Very high	0	0	0	0	0	0	0	0	0	0	0	0	0	0	0	0	0	0	0	0	0	0	0	0	0	0	0	0
16870_7_41	INF020	ERR1023753	Gorrie et al.	Australia	Oceana	2013	human_clinical	urine	CG20	20	2	3?	1	1	4	4	4	KL28	Very high	O1v2	Good	0	0	0	0	0	0	0	0	0	0	0	0	0	0	0	0	0	0	0	0	0	0	0	0	0	0	0	0
16870_7_61	INF040	ERR1023773	Gorrie et al.	Australia	Oceana	2013	human_clinical	urine	CG20	unknown_255	2	12*	1	1	4	4	4	KL28	Very high	O1v2	Very high	0	0	0	0	0	0	0	0	0	0	0	0	0	0	0	0	0	0	0	0	0	0	0	0	0	0	0	0
16870_7_66	INF045	ERR1023778	Gorrie et al.	Australia	Oceana	2013	human_clinical	urine	CG20	unknown_254	2	10*	1	1	4	4	64	KL2	Very high	O2v2	Good	0	0	0	0	0	0	0	0	0	0	0	0	0	0	0	0	0	0	0	0	0	0	0	0	0	0	0	0
16870_7_70	INF049	ERR1023782	Gorrie et al.	Australia	Oceana	2013	human_clinical	urine	CG20	20	2	3	1	1	4	4	4	KL64	Very high	O1v1	Good	0	0	0	0	0	0	0	0	0	0	0	0	0	0	0	0	0	0	0	0	0	0	0	0	0	0	0	0
16870_8_30	INF188	ERR1023825	Gorrie et al.	Australia	Oceana	2013	human_clinical	wound	CG20	17	2	1	1	1	4	4	4*	KL141	Perfect	O4	Good	0	0	0	0	0	0	0	0	0	0	0	0	0	0	0	0	0	0	0	0	0	0	0	0	0	0	0	0
16870_8_57	INF215	ERR1023852	Gorrie et al.	Australia	Oceana	2013	human_clinical	urine	CG20	20	2	3	1	1	4	4	4	KL111	Perfect	O3s	Very high	0	0	0	0	0	0	0	0	0	0	0	0	0	0	0	0	0	0	0	0	0	0	0	0	0	0	0	0
16870_8_66	INF224	ERR1023861	Gorrie et al.	Australia	Oceana	2013	human_clinical	urine	CG20	336	2	1	1	1	72	4	4	KL25	High	O5	High	0	0	0	0	0	0	0	0	0	0	0	0	0	0	0	0	0	0	0	0	0	0	0	0	1	0	0	0
16870_8_8	INF162	ERR1035979	Gorrie et al.	Australia	Oceana	2013	human_clinical	urine	CG20	20	2	3	1	1	4	4	4	KL28	Very high	O2v2	Very high	0	0	0	0	0	0	0	0	0	0	0	0	0	0	0	0	0	0	0	0	0	0	0	0	0	0	0	0
5150_2_4	AJ148	ERS005755	Holt et al.	Australia	Oceana	2002	human_clinical	urine	CG20	20	2	3	1	1	4	4	4	KL28	Very high	O2v2	Very high	0	0	0	0	0	0	0	0	0	0	0	0	0	0	0	0	0	0	0	0	0	0	0	0	0	0	0	0
5150_2_8	AJ083	ERS005760	Holt et al.	Australia	Oceana	2002	human_clinical	urine	CG20	20	2	3	1	1	4	4	4	KL28	Good	O1v2	Good	0	0	0	0	0	0	0	0	0	0	0	0	0	0	0	0	0	0	0	0	0	0	0	0	0	0	0	0
5151_5_8	QMP M1-761	ERS011945	Holt et al.	USA	North America	2006	animal	bovine	CG20	22	2	3	1	1	1	4	4	KL123	High	O5	High	0	0	0	0	0	0	0	0	0	0	0	0	0	0	0	0	0	0	0	0	0	0	0	0	0	0	0	0
5193_1_12	UV937	ERS011805	Holt et al.	Vietnam	Asia	2003	human_clinical	respiratory	CG20	20	2	3	1	1	4	4	4	KL101	Good	O1v2	Very high	0	0	0	1	0	0	0	0	0	0	0	0	0	0	0	0	0	0	0	0	0	0	0	0	0	0	0	0
5193_5_1	D-026-I-b-1	ERS011842	Holt et al.	Vietnam	Asia	2005	human_carriage	intestinal	CG20	17	2	1	1	1	4	4	4	KL107	None	OL104	Good	0	0	0	1	0	0	0	0	0	0	0	0	0	0	0	0	0	0	0	0	0	0	0	0	0	0	0	0
5193_8_4	DB11802/05	ERS011905	Holt et al.	Singapore	Asia	2005	human_clinical	sterile	CG20	17	2	1	1	1	4	4	4	KL25	High	O5	High	0	0	0	0	0	0	0	0	0	0	0	0	0	0	0	0	1	0	1	1	0	0	0	0	1	0	0	0
5197_2_11	K262N	ERS011828	Holt et al.	Vietnam	Asia	2005	human_clinical	respiratory	CG20	17	2	1	1	1	4	4	4	KL107	None	OL104	Good	0	0	0	1	0	0	0	0	0	0	0	0	0	0	0	0	0	1	0	0	0	0	0	0	0	0	0	0
5197_8_2	UI 6717	ERS011891	Holt et al.	Laos	Asia	2005	human_clinical	sterile	CG20	17	2	1	1	1	4	4	4	KL25	High	O5	High	0	0	0	0	0	0	0	0	0	0	0	0	0	0	0	0	0	0	0	0	0	0	0	0	0	0	0	0
5235_2_1	QMP M1-972	ERS011986	Holt et al.	USA	North America	2007	human_carriage	intestinal biopsy	CG20	20	2	3	1	1	4	4	4	KL28	Very high	O1v2	Very high	0	0	0	0	0	0	0	0	0	0	0	0	0	0	0	0	0	0	0	0	0	0	0	0	0	0	0	0
5299_7_4	1897	ERS012049	Holt et al.	Indonesia	Asia	2005	human_clinical	sterile	CG20	20	2	3	1	1	4	4	4	KL109	Perfect	O2v2	Very high	0	0	0	1	0	0	0	0	0	0	0	0	0	0	0	0	0	0	1	0	0	0	0	0	1	0	0	0
573_1361	XH209	CP009461	PATRIC	China	Asia	2013	human_clinical	blood	CG20	17	2	1	1	1	4	4	4	KL38	Very high	O2v2	Very high	0	0	0	0	0	0	0	0	0	0	0	0	0	0	0	0	0	0	0	0	0	0	0	0	0	0	0	0
573_1378	unknown	CCEX01000000	PATRIC	unknown	unknown	unknown	unknown	unknown	CG20	16	2	1	2	1	4	4	4	KL51	Very high	O3s	Very high	0	0	0	0	0	0	0	0	0	0	0	0	0	0	0	0	0	0	1	0	0	0	0	0	1	0	0	0
573_1411	unknown	CCGQ01000000	PATRIC	unknown	unknown	unknown	unknown	unknown	CG20	16	2	1	2	1	4	4	4	KL51	Very high	O3s	High	0	0	0	0	0	0	0	0	0	0	0	0	0	0	0	0	1	0	1	0	0	0	0	0	0	0	0	0
573_1464	unknown	CCIO01000000	PATRIC	unknown	unknown	unknown	unknown	unknown	CG20	20	2	3	1	1	4	4	4	KL22	Good	O2v2	Very high	0	0	0	0	0	0	0	0	0	0	0	0	0	0	0	0	0	0	0	0	0	0	0	0	0	0	0	0
573_1631	BWH58	LEZV01000000	PATRIC	USA	North America	2014	human_unknown	unknown	CG20	16	2	1	2	1	4	4	4	KL51	High	O3s	Very high	0	0	0	0	0	0	0	0	0	0	0	0	0	0	0	0	1	0	1	0	0	0	0	0	1	0	0	0
573_1663	BIDMC89	LFBB01000000	PATRIC	unknown	unknown	2014	human_unknown	unknown	CG20	17	2	1	1	1	4	~4	4	KL157	Very high	O1v1	Very high	0	0	0	0	0	1	0	0	0	0	0	0	0	0	0	0	0	0	0	0	0	0	0	0	1	0	0	0
573_1665	BIDMC91	LFBD01000000	PATRIC	unknown	unknown	2014	human_unknown	unknown	CG20	16	2	1	2	1	4	4	4	KL149	Good	O4	Very high	0	0	0	0	0	0	0	0	0	0	0	0	0	0	0	0	1	0	0	0	0	0	0	0	0	0	0	0
573_1679	JS86C16	LDZO01000000	PATRIC	USA	North America	2013	human_clinical	urine	CG20	20	2	3	1	1	4	4	4	KL38	Good	O1v1	Very high	0	0	0	0	0	0	0	0	0	0	0	0	0	0	0	0	0	0	0	0	0	0	0	0	0	0	0	0
ERR257617	unknown	ERR257617	Ellington et al.	UK	Europe	2007	human_clinical	blood	CG20	16	2	1	2	1	4	4	4	KL51	Very high	O3s	Very high	0	0	0	0	0	0	0	0	0	0	0	0	0	0	0	0	1	0	1	0	0	0	0	0	0	0	0	0
ERR257622	unknown	ERR257622	Ellington et al.	UK	Europe	2006	human_clinical	blood	CG20	16	2	1	2	1	4	4	4	KL51	Very high	O3s	Very high	0	0	0	0	0	0	0	0	0	0	0	0	0	0	0	0	1	0	1	0	0	0	0	0	0	0	0	0
ERR257630	unknown	ERR257630	Ellington et al.	UK	Europe	2006	human_clinical	blood	CG20	17	2	1	1	1	4	4	4	KL23	Very high	O2v2	Very high	0	0	0	0	0	0	0	0	0	0	0	0	0	0	0	0	0	0	0	0	0	0	0	0	0	0	0	0
ERR257644	unknown	ERR257644	Ellington et al.	UK	Europe	2010	human_clinical	hip	CG20	unknown_020	2	20	1	1	4	4	4	KL58	Very high	O3s	Very high	0	0	0	0	0	0	0	0	0	0	0	0	0	0	0	0	0	0	0	0	0	0	0	0	0	0	0	0
ERR276951	unknown	ERR276951	Stoesser et al. 2013	UK	Europe	2011	human_unknown	unknown	CG20	17	2	1	1	1	4	4	4	KL25	High	O5	High	0	0	0	1	0	0	0	0	0	0	0	0	0	0	0	0	0	0	0	0	0	0	0	0	0	0	0	0
ERR276953	unknown	ERR276953	Stoesser et al. 2013	UK	Europe	2011	human_unknown	unknown	CG20	16	2	1	2	1	4	4	4	KL51	Very high	O3s	High	0	0	0	1	0	0	0	0	0	0	0	0	0	0	0	0	0	0	1	0	0	0	0	0	0	0	0	0
ERR276981	unknown	ERR276981	Stoesser et al. 2013	UK	Europe	2011	human_unknown	unknown	CG20	17	2	1	1	1	4	4	4	KL25	High	O5	High	0	0	0	0	0	0	0	0	0	0	0	0	0	0	0	0	0	0	0	0	0	0	0	0	0	0	0	0
ERR276987	unknown	ERR276987	Stoesser et al. 2013	UK	Europe	2011	human_unknown	unknown	CG20	22	2	3	1	1	1	4	4	KL147	Perfect	O2v2	Very high	0	0	0	0	0	0	0	0	0	0	0	0	0	0	0	0	0	0	0	0	0	0	0	0	0	0	0	0
ERR304790	unknown	ERR304790	Ellington et al.	UK	Europe	2008	human_clinical	blood	CG20	17	2	1	1*	1	4	4	4	KL25	High	O5	High	0	0	0	0	0	0	0	0	0	0	0	0	0	0	0	0	0	0	0	0	0	0	0	0	0	0	0	0
ERR304799	unknown	ERR304799	Ellington et al.	UK	Europe	2011	human_clinical	blood	CG20	17	2	1	1	1	4	4	4	KL25	High	O5	Good	0	0	0	0	0	0	0	0	0	0	0	0	0	0	0	0	0	0	1	0	0	0	0	0	1	0	0	0
ERR314420	unknown	ERR314420	Ellington et al.	UK	Europe	2011	human_clinical	blood	CG20	17	2	1	1	1	4	4	4	KL58	Very high	O3s	Very high	0	0	0	0	0	0	0	0	0	0	0	0	0	0	0	0	0	0	0	0	0	0	0	0	0	0	0	0
ERR314519	unknown	ERR314519	Ellington et al.	UK	Europe	2011	human_clinical	sterile fluid	CG20	17	2	1	1	1	4	4	4	KL122	Very high	O2v2	Very high	0	0	0	0	0	0	0	0	0	0	0	0	0	0	0	0	0	0	0	0	0	0	0	0	0	0	0	0
ERR349799	281	ERR349799	The et al.	Nepal	Asia	2012	human_clinical	ET Tip	CG20	20	2	3	1	1	4	4	4	KL28	Very high	O1v2	Very high	0	0	0	0	0	0	0	0	0	0	0	0	0	0	0	0	0	0	0	0	0	0	0	0	0	0	0	0
ERR349800	283	ERR349800	The et al.	Nepal	Asia	2012	human_clinical	ET Secreation	CG20	20	2	3	1	1	4	4	4	KL28	Very high	O1v2	Very high	0	0	0	0	0	0	0	0	0	0	0	0	0	0	0	0	0	0	0	0	0	0	0	0	0	0	0	0
ERR349816	426	ERR349816	The et al.	Nepal	Asia	2012	human_clinical	urine	CG20	20	2	3	1	1	4	4	4	KL111	Perfect	O3s	Very high	0	0	0	0	0	0	0	0	0	0	0	0	0	0	0	0	0	0	0	0	0	0	0	0	0	0	0	0
ERR720254	TG12387	ERR720254	Struve et al.	USA	North America	2007	human_clinical	blood	CG20	22	2	3	1	1	1	4	4	KL9	Very high	O2v2	Very high	0	0	0	0	0	0	0	0	0	0	0	0	0	0	0	0	0	0	0	0	0	0	0	0	0	0	0	0
ERR720257	TG21569	ERR720257	Struve et al.	USA	North America	1990-1991	unknown	unknown	CG20	20	2	3	1	1	4	4	4	KL28	Very high	O1v2	Very high	0	0	0	1	0	0	0	0	0	0	1	0	0	0	0	0	0	0	0	0	0	0	0	0	0	0	0	0
NUH29_S18_L001	NUH29	SRR5082370	Lee et al.	Singapore	Asia	unknown	human_clinical	liver abscess	CG20	20	2	3	1	1	4	4	4	KL28	None	O1v2	Good	0	0	0	0	0	0	0	0	0	0	0	0	0	0	0	0	0	0	0	0	0	0	0	0	0	0	0	0
SRR1508857	H1267	SRR1508857	Stoesser et al. 2014	Nepal	Asia	2011	human_clinical	blood	CG20	336	2	1	1	1	72*	4	4	KL25	High	O5	High	0	0	0	0	0	0	0	0	0	0	0	0	0	0	0	0	1	0	0	0	0	0	0	0	0	0	0	0
SRR1508859	H1361	SRR1508859	Stoesser et al. 2014	Nepal	Asia	2012	human_clinical	blood	CG20	336	2	1	1	1	72	4	4	KL25	High	O5	High	0	0	0	0	0	0	0	0	0	0	0	0	0	0	0	0	1	0	0	0	0	0	0	0	0	0	0	0
SRR1508860	H1360	SRR1508860	Stoesser et al. 2014	Nepal	Asia	2012	human_clinical	blood	CG20	336	2	1	1	1	72	4	4	KL25	High	O5	High	0	0	0	0	0	0	0	0	0	0	0	0	0	0	0	0	1	0	0	0	0	0	0	0	0	0	0	0
SRR1508872	H1263	SRR1508872	Stoesser et al. 2014	Nepal	Asia	2011	human_clinical	blood	CG20	336	2	1	1	1	72*	4	4	KL25	High	O5	High	0	0	0	0	0	0	0	0	0	0	0	0	0	0	0	0	1	0	0	0	0	0	0	0	0	0	0	0
SRR1508873	H1271	SRR1508873	Stoesser et al. 2014	Nepal	Asia	2011	human_clinical	blood	CG20	336	2	1	1	1	72*	4	4	KL25	High	O5	High	0	0	0	0	0	0	0	0	0	0	0	0	0	0	0	0	1	0	0	0	0	0	0	0	0	0	0	0
SRR1508874	H1277	SRR1508874	Stoesser et al. 2014	Nepal	Asia	2011	human_clinical	blood	CG20	336	2	1	1	1	72*	4	4	KL25	High	O5	High	0	0	0	0	0	0	0	0	0	0	0	0	0	0	0	0	1	0	0	0	0	0	0	0	0	0	0	0
SRR1508876	H1265	SRR1508876	Stoesser et al. 2014	Nepal	Asia	2011	human_clinical	blood	CG20	336	2	1	1	1	72*	4	4	KL25	High	O5	High	0	0	0	0	0	0	0	0	0	0	0	0	0	0	0	0	1	0	0	0	0	0	0	0	0	0	0	0
SRR1561212	Canada-2009b	SRR1561212	Bowers et al.	Canada	North America	2009	human_unknown	unknown	CG20	20	2	3	1	1	4	4	4	KL146	Very high	O1v2	Very high	0	0	0	0	0	0	0	0	0	0	0	0	0	0	0	0	1	0	1	0	0	0	0	0	0	0	0	0
SRR1561307	US-GA-2006b	SRR1561307	Bowers et al.	USA	North America	2006	human_unknown	unknown	CG20	20	2	3*?	1	1	4	4	4	KL28	Good	O1v2	Very high	0	0	0	0	0	0	0	0	0	0	0	0	0	0	0	0	0	0	0	1	0	0	0	0	0	0	0	0
SRR2098788	Kpn0021	SRR2098788	Davis et al.	USA	North America	2012	Food	chicken	CG20	20	2	3	1	1	4	4	4	KL28	Very high	O1v2	Very high	0	0	0	0	0	0	0	0	0	0	0	0	0	0	0	0	0	0	0	0	0	0	0	0	0	0	0	0
SRR2098790	Kpn0041	SRR2098790	Davis et al.	USA	North America	2012	Food	pork	CG20	1123	87	1	1	1	4	4	4	KL23	Very high	O2v2	Very high	0	0	0	0	0	0	0	0	0	0	0	0	0	0	0	0	0	0	1	0	0	0	0	0	0	0	1	0
SRR2098799	Kpn0081	SRR2098799	Davis et al.	USA	North America	2012	human_clinical	Clinical	CG20	17	2	1	1	1	4	4	4	KL15	Very high	O4	Very high	0	0	0	0	0	0	0	0	0	0	0	0	0	0	0	0	0	0	0	0	0	0	0	0	0	0	0	0
1193292_6	1084	CP003785.1	PATRIC	unknown	unknown	unknown	unknown	unknown	CG23	23	2	1	1	1	9	4	12	KL1	None	O1v2	High	0	0	0	0	0	0	0	0	0	0	0	0	0	0	0	0	0	0	0	0	0	0	0	0	0	0	0	0
16703_5_12	INF079	ERR1008638	Gorrie et al.	Australia	Oceana	2013	human_clinical	urine	CG23	2044	2	89*?	1	1	9	4	12	KL1	Very high	O1v2	Very high	0	0	0	0	0	0	0	0	0	0	0	0	0	0	0	0	0	0	0	0	0	0	0	0	0	0	0	0
16780_6_22	KSB1_10A	ERR1015301	Gorrie et al.	Australia	Oceana	2013	human_carriage	throat	CG23	23	2	1	1	1	9	4	12	KL1	Very high	O1v2	Very high	0	0	0	0	0	0	0	0	0	0	0	0	0	0	0	0	0	0	0	0	0	0	0	0	0	0	0	0
16780_6_68	MSB1_5D 14021410	ERR1015341	Gorrie et al.	Australia	Oceana	2014	human_carriage	rectal_swab	CG23	23	2	1	1	1	9	4	12	KL1	Very high	O1v2	Very high	0	0	0	0	0	0	0	0	0	0	0	0	0	0	0	0	0	0	0	0	0	0	0	0	0	0	0	0
484021_57	NTUH-K2044	AP006725,AP006726	PATRIC	Taiwan	Asia	1996-2001	human_clinical	blood (liver abscess & meningitis)	CG23	23	2	1	1	1	9	4	12	KL1	Perfect	O1v2	Very high	0	0	0	0	0	0	0	0	0	0	0	0	0	0	0	0	0	0	0	0	0	0	0	0	0	0	0	0
5150_3_1	AJ155	ERS005765	Holt et al.	Australia	Oceana	2002	human_unknown	unknown	CG23	23	2	1	1	1	9	4	12	KL1	Very high	O1v2	Very high	0	0	0	0	0	0	0	0	0	0	0	0	0	0	0	0	0	0	0	0	0	0	0	0	0	0	0	0
5151_2_1	DM16912/02	ERS011914	Holt et al.	Singapore	Asia	2002	human_clinical	liver	CG23	23	2	1	1	1	9	4	12	KL1	Very high	O1v2	Very high	0	0	0	0	0	0	0	0	0	0	0	0	0	0	0	0	0	0	0	0	0	0	0	0	0	0	0	0
5151_2_2	DM17138/03	ERS011915	Holt et al.	Singapore	Asia	2003	human_unknown	unknown	CG23	23	2	1	1	1	9	4	12	KL1	Very high	O1v2	Very high	0	0	0	0	0	0	0	0	0	0	0	0	0	0	0	0	0	0	0	0	0	0	0	0	0	0	0	0
5151_2_4	DM11825/05	ERS011917	Holt et al.	Singapore	Asia	2005	human_clinical	liver	CG23	23	2	1	1	1	9	4	12	KL1	Very high	O1v2	Very high	0	0	0	0	0	0	0	0	0	0	0	0	0	0	0	0	0	0	0	0	0	0	0	0	0	0	0	0
5193_1_4	07-0003m	ERS011797	Holt et al.	Vietnam	Asia	2007	human_clinical	sterile	CG23	23	2	1	1	1	9	4	12	KL1	Good	O1v2	Good	0	0	0	0	0	0	0	0	0	0	0	0	0	0	0	0	0	0	0	0	0	0	0	0	0	0	0	0
5193_1_8	08-475T	ERS011801	Holt et al.	Vietnam	Asia	2009	human_clinical	sterile	CG23	23	2	1	1	1	9	4	12	KL1	None	O1v2	Good	0	0	0	0	0	0	0	0	0	0	0	0	0	0	0	0	0	0	0	0	0	0	0	0	0	0	0	0
5197_7_3	Pus 9314/2	ERS011868	Holt et al.	Laos	Asia	2008	human_unknown	unknown	CG23	23	2	1	1	1	9	4	12	KL1	Very high	O1v2	Very high	0	0	0	0	0	0	0	0	0	0	0	0	0	0	0	0	0	0	0	0	0	0	0	0	0	0	0	0
5235_6_8	2358m	ERS012029	Holt et al.	Vietnam	Asia	2008	human_clinical	sterile	CG23	23	2	1	1	1	9	4	12	KL1	Good	O1v2	Very high	0	0	0	0	0	0	0	0	0	0	0	0	0	0	0	0	0	0	0	0	0	0	0	0	0	0	0	0
5235_8_2	08-049B	ERS011784	Holt et al.	Vietnam	Asia	2008	human_clinical	respiratory	CG23	218	2	3	1	1	9	4	12	KL1	Very high	O1v2	Very high	0	0	0	0	0	0	0	0	0	0	0	0	0	0	0	0	0	0	0	0	0	0	0	0	0	0	0	0
573_1641	MGH94	LFAF01000000	PATRIC	unknown	unknown	2014	human_unknown	unknown	CG23	23	2	1	1	1	9	4	12	KL1	Very high	O1v2	Very high	0	0	0	0	0	0	0	0	0	0	0	0	0	0	0	0	0	0	0	0	0	0	0	0	0	0	0	0
573_1660	BIDMC85	LFAY01000000	PATRIC	unknown	unknown	unknown	unknown	unknown	CG23	23	2	1	1	1	9	4	12	KL1	Very high	O1v2	Very high	0	0	0	0	0	0	0	0	0	0	0	0	0	0	0	0	0	0	0	0	0	0	0	0	0	0	0	0
573_1661	BIDMC86	LFAZ01000000	PATRIC	unknown	unknown	2014	human_unknown	unknown	CG23	23	2	1	1	1	9	4	12	KL1	Perfect	O1v2	Very high	0	0	0	0	0	0	0	0	0	0	0	0	0	0	0	0	0	0	0	0	0	0	0	0	0	0	0	0
AS13_C4PNMANXX_AAGAGGCA-AGAGTAGA_L006	A0073104	SRR5082339	Wyres et al.	Australia	Oceana	unknown	human_clinical	pneumonia	CG23	23	2	1	1	1	9	4	12	KL1	Very high	O1v2	Good	0	0	0	0	0	0	0	0	0	0	0	0	0	0	0	0	0	0	0	0	0	0	0	0	0	0	0	0
AS16_C4PNMANXX_CGTACTAG-GTAAGGAG_L006	A0428759	SRR5082338	Wyres et al.	Australia	Oceana	2013	human_clinical	blood	CG23	23	2	1	1	1	9	4	12	KL1	Very high	O1v2	Good	0	0	0	0	0	0	0	0	0	0	0	0	0	0	0	0	0	0	0	0	0	0	0	0	0	0	0	0
AS7_C4PNMANXX_GGACTCCT-AGAGTAGA_L006	A0171016	SRR5082328	Wyres et al.	Australia	Oceana	2010	human_clinical	blood	CG23	23	2	1	1	1	9	4	12	KL1	Very high	O1v2	Good	0	0	0	0	0	0	0	0	0	0	0	0	0	0	0	0	0	0	0	0	0	0	0	0	0	0	0	0
ERR230425	M109	ERR230425	Wand et al.	unknown	unknown	1932	unknown	unknown	CG23	23	2	1	1	1	9	4	12	KL1	Perfect	O1v2	Very high	0	0	0	0	0	0	0	0	0	0	0	0	0	0	0	0	0	0	0	0	0	0	0	0	0	0	0	0
ERR257665	unknown	ERR257665	Ellington et al.	UK	Europe	2008	human_clinical	blood	CG23	23	2	1	1	1	9	4	12	KL1	Perfect	O1v2	Very high	0	0	0	0	0	0	0	0	0	0	0	0	0	0	0	0	0	0	0	0	0	0	0	0	0	0	0	0
ERR276927	unknown	ERR276927	Stoesser et al. 2013	UK	Europe	2011	human_unknown	unknown	CG23	23	2	1	1	1	9	4	12	KL1	Very high	O1v2	Very high	0	0	0	0	0	0	0	0	0	0	0	0	0	0	0	0	0	0	0	0	0	0	0	0	0	0	0	0
ERR560501	SB3431	ERR560501	Bialek-Davenet et al.	France	Europe	unknown	human_clinical	liver pus	CG23	57	2	1	1	1	19	4	12	KL1	Perfect	O1v2	Very high	0	0	0	0	0	0	0	0	0	0	0	0	0	0	0	0	0	0	0	0	0	0	0	0	0	0	0	0
ERR560505	SB4384	ERR560505	Bialek-Davenet et al.	France	Europe	unknown	human_clinical	blood	CG23	23	2	1	1	1	9	4	12	KL1	Very high	O1v2	Very high	0	0	0	0	0	0	0	0	0	0	0	0	0	0	0	0	0	0	0	0	0	0	0	0	0	0	0	0
ERR560508	SB4446	ERR560508	Bialek-Davenet et al.	France	Europe	unknown	human_unknown	unknown	CG23	23	2	1	1	1	9	4	12*?	KL1	High	O1v2	Very high	0	0	0	0	0	0	0	0	0	0	0	0	0	0	0	0	0	0	0	0	0	0	0	0	0	0	0	0
ERR560510	SB4448	ERR560510	Bialek-Davenet et al.	France	Europe	2010	human_clinical	blood	CG23	23	2	1	1	1	9	4	12	KL1	Very high	O1v2	Very high	0	0	0	0	0	0	0	0	0	0	0	0	0	0	0	0	0	0	0	0	0	0	0	0	0	0	0	0
ERR560521	SB4720	ERR560521	Bialek-Davenet et al.	Madagascar	Africa	2007	human_clinical	Pus	CG23	23	2	1	1	1	9	4	12	KL1	Perfect	O1v2	Very high	0	0	0	0	0	0	0	0	0	0	0	0	0	0	0	0	0	0	0	0	0	0	0	0	0	0	0	0
ERR560522	SB4721	ERR560522	Bialek-Davenet et al.	Vietnam	Asia	2008	human_clinical	Post-operative fluid	CG23	23	2	1	1	1	9	4	12	KL1	Perfect	O1v2	Very high	0	0	0	1	0	0	0	0	0	0	0	0	0	0	0	0	0	0	1	1	0	0	0	0	0	0	0	0
ERR560523	SB4722	ERR560523	Bialek-Davenet et al.	Madagascar	Africa	2007	human_clinical	Pus	CG23	23	2	1	1	1	9	4	12	KL1	Perfect	O1v2	Very high	0	0	0	1	0	0	0	0	0	0	0	0	0	0	0	0	1	0	0	0	0	0	0	0	0	0	0	0
ERR562352	SB3380	ERR562352	Bialek-Davenet et al.	France	Europe	2004	animal	horse	CG23	23	2	1	1	1	9	4	12	KL1	Good	O1v2	Very high	0	0	0	0	0	0	0	0	0	0	0	0	0	0	0	0	0	0	1	0	0	0	0	0	1	0	0	0
ERR562353	SB3926	ERR562353	Bialek-Davenet et al.	Taiwan	Asia	before_2009	human_clinical	liver pus	CG23	23	2	1	1	1	9	4	12	KL1	Good	O1v2	Very high	0	0	0	0	0	0	0	0	0	0	0	0	0	0	0	0	0	0	0	0	0	0	0	0	0	0	0	0
ERR562354	SB3927	ERR562354	Bialek-Davenet et al.	Taiwan	Asia	before_2009	human_clinical	liver pus	CG23	23	2	1	1	1	9	4	12	KL1	Very high	O1v2	Good	0	0	0	0	0	0	0	0	0	0	0	0	0	0	0	0	0	0	0	0	0	0	0	0	0	0	0	0
ERR562357	SB4467	ERR562357	Bialek-Davenet et al.	France	Europe	2011	human_unknown	unknown	CG23	23	2	1	1	1	9	4	12	KL1	Very high	O1v2	Very high	0	0	0	0	0	0	0	0	0	0	0	0	0	0	0	0	0	0	0	0	0	0	0	0	0	0	0	0
ERR562359	SB4565	ERR562359	Bialek-Davenet et al.	France	Europe	2011	human_clinical	liver pus	CG23	57	2	1	1	1	19	4	12	KL1	Very high	O1v2	Very high	0	0	0	0	0	0	0	0	0	0	0	0	0	0	0	0	0	0	0	0	0	0	0	0	0	0	0	0
ERR562360	SB4698	ERR562360	Bialek-Davenet et al.	France	Europe	2012	human_unknown	unknown	CG23	23	2	1	1	1	9	4	12	KL1	Good	O1v2	Very high	0	0	0	0	0	0	0	0	0	0	0	0	0	0	0	0	0	0	0	0	0	0	0	0	0	0	0	0
ERR699266	CAS685	ERR699266	Struve et al.	USA	North America	2005	human_clinical	liver abscess	CG23	23	2	1	1	1	9	4	12	KL1	Perfect	O1/O2v2	Very high	0	0	0	0	0	0	0	0	0	0	0	0	0	0	0	0	0	0	0	0	0	0	0	0	0	0	0	0
ERR699269	CAS687	ERR699269	Struve et al.	USA	North America	2005	human_clinical	liver abscess	CG23	23	2	1	1	1	9	4	12	KL1	Perfect	O1/O2v2	Very high	0	0	0	0	0	0	0	0	0	0	0	0	0	0	0	0	0	0	0	0	0	0	0	0	0	0	0	0
ERR706870	CAS692	ERR706870	Struve et al.	Canada	North America	2006	human_clinical	liver abscess	CG23	23	2	1	1	1	9	4	12	KL1	Very high	O1v2	Very high	0	0	0	0	0	0	0	0	0	0	0	0	0	0	0	0	0	0	0	0	0	0	0	0	0	0	0	0
ERR712623	CAS694	ERR712623	Struve et al.	Canada	North America	2006	human_clinical	liver abscess	CG23	23	2	1	1	1	9	4	12	KL1	Very high	O1v2	Very high	0	0	0	0	0	0	0	0	0	0	0	0	0	0	0	0	0	0	0	0	0	0	0	0	0	0	0	0
ERR712624	CAS695	ERR712624	Struve et al.	Canada	North America	2006	human_clinical	liver abscess	CG23	23	2	1	1	1	9	4	12	KL1	Very high	O1v2	Very high	0	0	0	0	0	0	0	0	0	0	0	0	0	0	0	0	0	0	0	0	0	0	0	0	0	0	0	0
ERR712625	CAS699	ERR712625	Struve et al.	USA	North America	2007	human_clinical	liver abscess	CG23	23	2	1	1	1	9	4	12	KL1	Very high	O1v2	Very high	0	0	0	0	0	0	0	0	0	0	0	0	0	0	0	0	0	0	0	0	0	0	0	0	0	0	0	0
ERR712626	CAS701	ERR712626	Struve et al.	USA	North America	2007	human_clinical	liver abscess	CG23	23	2	1	1	1	9	4	12	KL1	Very high	O1v2	Very high	0	0	0	0	0	0	0	0	0	0	0	0	0	0	0	0	0	0	0	0	0	0	0	0	0	0	0	0
ERR712789	CAS905	ERR712789	Struve et al.	Norway	Europe	2010	human_clinical	liver abscess	CG23	23	2	1	1	1	9	4	12	KL1	Very high	O1v2	Very high	0	0	0	0	0	0	0	0	0	0	0	0	0	0	0	0	0	0	0	0	0	0	0	0	0	0	0	0
ERR712790	CAS906	ERR712790	Struve et al.	Norway	Europe	2010	human_clinical	liver abscess	CG23	23	2	1	1	1	9	4	12	KL1	Very high	O1v2	Very high	0	0	0	0	0	0	0	0	0	0	0	0	0	0	0	0	0	0	0	0	0	0	0	0	0	0	0	0
ERR712791	CAS983	ERR712791	Struve et al.	Taiwan	Asia	1996	human_clinical	liver abscess	CG23	23	2	1	1	1	9	4	12	KL1	Very high	O1v2	Very high	0	0	0	0	0	0	0	0	0	0	0	0	0	0	0	0	0	0	0	0	0	0	0	0	0	0	0	0
ERR712792	CAS984	ERR712792	Struve et al.	Taiwan	Asia	1996	human_clinical	liver abscess	CG23	23	2	1	1	1	9	4	12	KL1	Very high	O1v2	Very high	0	0	0	0	0	0	0	0	0	0	0	0	0	0	0	0	0	0	0	0	0	0	0	0	0	0	0	0
ERR712793	CAS985	ERR712793	Struve et al.	Taiwan	Asia	1996	human_clinical	liver abscess	CG23	23	2	1	1	1	9	4	12	KL1	Very high	O1v2	Very high	0	0	0	0	0	0	0	0	0	0	0	0	0	0	0	0	0	0	0	0	0	0	0	0	0	0	0	0
ERR712794	CAS986	ERR712794	Struve et al.	Taiwan	Asia	1996	human_clinical	liver abscess	CG23	23	2	1	1	1	9	4	12	KL1	Very high	O1v2	Very high	0	0	0	0	0	0	0	0	0	0	0	0	0	0	0	0	0	0	0	0	0	0	0	0	0	0	0	0
ERR712899	CAS987	ERR712899	Struve et al.	Taiwan	Asia	1996	human_clinical	liver abscess	CG23	23	2	1	1	1	9	4	12	KL1	Very high	O1v2	Very high	0	0	0	0	0	0	0	0	0	0	0	0	0	0	0	0	0	0	0	0	0	0	0	0	0	0	0	0
ERR712900	CAS988	ERR712900	Struve et al.	Taiwan	Asia	1997	human_clinical	liver abscess	CG23	23	2	1	1	1	9	4	12	KL1	Very high	O1v2	Very high	0	0	0	0	0	0	0	0	0	0	0	0	0	0	0	0	0	0	0	0	0	0	0	0	0	0	0	0
ERR712901	CAS989	ERR712901	Struve et al.	South Africa	Africa	1996	human_clinical	pneumonia	CG23	23	2	1	1	1	9	4	12	KL1	Very high	O1v2	Very high	0	0	0	0	0	0	0	0	0	0	0	0	0	0	0	0	0	0	0	0	0	0	0	0	0	0	0	0
ERR712903	CAS991	ERR712903	Struve et al.	South Africa	Africa	1997	human_clinical	pneumonia	CG23	23	2	1	1	1	9	4	12	KL1	Very high	O1v2	Very high	0	0	0	0	0	0	0	0	0	0	0	0	0	0	0	0	0	0	0	0	0	0	0	0	0	0	0	0
ERR712904	CAS992	ERR712904	Struve et al.	South Africa	Africa	1997	human_clinical	pneumonia	CG23	23	2	1	1	1	9	4	12	KL1	Good	O1v2	Very high	0	0	0	0	0	0	0	0	0	0	0	0	0	0	0	0	0	0	0	0	0	0	0	0	0	0	0	0
ERR713521	CAS683	ERR713521	Struve et al.	USA	North America	2004	human_clinical	liver abscess	CG23	23	2	1	1	1	9	4	12	KL1	Very high	O1/O2v2	Very high	0	0	0	0	0	0	0	0	0	0	0	0	0	0	0	0	0	0	0	0	0	0	0	0	0	0	0	0
ERR713522	CAS691	ERR713522	Struve et al.	Canada	North America	2005	human_clinical	liver abscess	CG23	23	2	1	1	1	9	4	12	KL1	Very high	O2v2	Very high	0	0	0	0	0	0	0	0	0	0	0	0	0	0	0	0	0	0	0	0	0	0	0	0	0	0	0	0
ERR713523	CAS686	ERR713523	Struve et al.	Taiwan	Asia	1996	human_clinical	liver abscess	CG23	260	2	1	1	46	9	1	12	KL1	Very high	O1v2	Very high	0	0	0	0	0	0	0	0	0	0	0	0	0	0	0	0	0	0	0	0	0	0	0	0	0	0	0	0
ERR713524	CAS690	ERR713524	Struve et al.	Canada	North America	2005	human_clinical	liver abscess	CG23	23	2	1	1	1	9	4	12	KL1	Very high	O2v2	Very high	0	0	0	0	0	0	0	0	0	0	0	0	0	0	0	0	0	0	0	0	0	0	0	0	0	0	0	0
ERR713642	CAS726	ERR713642	Struve et al.	Sweden	Europe	2008	human_clinical	liver abscess	CG23	23	2*	1	1	1	9	4	12	KL1	Perfect	O1v2	Very high	0	0	0	0	0	0	0	0	0	0	0	0	0	0	0	0	0	0	0	0	0	0	0	0	0	0	0	0
ERR713643	CAS727	ERR713643	Struve et al.	Norway	Europe	2008	human_clinical	liver abscess	CG23	23	2	1	1	1	9	4	12	KL1	Very high	O1v2	Very high	0	0	0	0	0	0	0	0	0	0	0	0	0	0	0	0	0	0	0	0	0	0	0	0	0	0	0	0
ERR713644	CAS813	ERR713644	Struve et al.	Denmark	Europe	2008	human_clinical	liver abscess	CG23	23	2	1	1	1	9	4	12	KL1	Very high	O1v2	Very high	0	0	0	1	0	0	0	0	0	0	0	0	0	0	0	0	1	0	0	0	0	0	0	0	0	0	0	0
ERR718793	CAS951	ERR718793	Struve et al.	Norway	Europe	2012	human_clinical	liver abscess	CG23	23	2	1	1	1	9	4	12	KL1	Perfect	O1v2	Very high	0	0	0	0	0	0	0	0	0	0	0	0	0	0	0	0	0	0	0	0	0	0	0	0	0	0	0	0
NCTC9494	unknown	na	NCTC3000	unknown	unknown	unknown	unknown	unknown	CG23	23	2	1	1	1	9	4	12	KL1	Very high	O1/O2v2	Very high	0	0	0	0	0	0	0	0	0	0	0	0	0	0	0	0	0	0	0	0	0	0	0	0	0	0	0	0
NUH01_S1_L001	NUH01	SRR5082373	Lee et al.	Singapore	Asia	2013	human_clinical	liver abscess	CG23	23	2	1	1	1	9	4	12	KL1	Good	O1v2	Good	0	0	0	0	0	0	0	0	0	0	0	0	0	0	0	0	0	0	0	0	0	0	0	0	0	0	0	0
NUH02_S2_L001	NUH02	SRR5082380	Lee et al.	Singapore	Asia	2013	human_clinical	liver abscess	CG23	23	2	1	1	1	9	4	12	KL1	Good	O1v2	Good	0	0	0	0	0	0	0	0	0	0	0	0	0	0	0	0	0	0	0	0	0	0	0	0	0	0	0	0
NUH08_S5_L001	NUH08	SRR5082374	Lee et al.	Singapore	Asia	2014	human_clinical	liver abscess	CG23	887	2	1	1	1	21*	4	12	KL1	Good	O1v2	Very high	0	0	0	0	0	0	0	0	0	0	0	0	0	0	0	0	0	0	0	0	0	0	0	0	0	0	0	0
NUH15_S9_L001	NUH15	SRR5082361	Lee et al.	Singapore	Asia	2014	human_clinical	liver abscess	CG23	23	2?	1	1	1	9	4	12	KL1	Good	O1v2	Good	0	0	0	0	0	0	0	0	0	0	0	0	0	0	0	0	0	0	0	0	0	0	0	0	0	0	0	0
NUH16_S10_L001	NUH16	SRR5082364	Lee et al.	Singapore	Asia	2014	human_clinical	liver abscess	CG23	23	2	1	1	1	9	4	12	KL1	Good	O1v2	Good	0	0	0	0	0	0	0	0	0	0	0	0	0	0	0	0	0	0	0	0	0	0	0	0	0	0	0	0
NUH17_S11_L001	NUH17	SRR5082367	Lee et al.	Singapore	Asia	2014	human_clinical	liver abscess	CG23	23	2	1	1	1	9	4	12	KL1	Good	O1v2	Very high	0	0	0	0	0	0	0	0	0	0	0	0	0	0	0	0	0	0	0	0	0	0	0	0	0	0	0	0
NUH19_S12_L001	NUH19	SRR5082369	Lee et al.	Singapore	Asia	2014	human_clinical	liver abscess	CG23	23	2	1	1	1	9	4	12	KL1	Good	O1v2	Good	0	0	0	0	0	0	0	0	0	0	0	0	0	0	0	0	0	0	0	0	0	0	0	0	0	0	0	0
NUH23_S13_L001	NUH23	SRR5082362	Lee et al.	Singapore	Asia	2014	human_clinical	liver abscess	CG23	23	2	1	1	1	9	4	12	KL1	Good	O1v2	Very high	0	0	0	0	0	0	0	0	0	0	0	0	0	0	0	0	0	0	0	0	0	0	0	0	0	0	0	0
NUH27_S16_L001	NUH27	SRR5082377	Lee et al.	Singapore	Asia	2014	human_clinical	liver abscess	CG23	23	2	1	1	1	9?	4	12	KL1	Good	O1v2	Good	0	0	0	0	0	0	0	0	0	0	0	0	0	0	0	0	0	0	0	0	0	0	0	0	0	0	0	0
SGH04_S20_L001	SGH04	SRR5082359	Lee et al.	Singapore	Asia	2014	human_clinical	liver abscess	CG23	887	2	1	1	1	21*	4	12	KL1	None	O1v2	Good	0	0	0	0	0	0	0	0	0	0	0	0	0	0	0	0	0	0	0	0	0	0	0	0	0	0	0	0
SGH05_S21_L001	SGH05	SRR5082378	Lee et al.	Singapore	Asia	2014	human_clinical	liver abscess	CG23	23	2	1	1	1	9	4	12	KL1	Good	O1v2	Good	0	0	0	0	0	0	0	0	0	0	0	0	0	0	0	0	0	0	0	0	0	0	0	0	0	0	0	0
SGH10_S23_L001	SGH10	SRR5082357	Lee et al.	Singapore	Asia	2015	human_clinical	liver abscess	CG23	23	2	1	1	1	9	4	12	KL1	Good	O1v2	Good	0	0	0	0	0	0	0	0	0	0	0	0	0	0	0	0	0	0	0	0	0	0	0	0	0	0	0	0
SRR2098776	Kpn0077	SRR2098776	Davis et al.	USA	North America	2012	human_clinical	Clinical	CG23	23	2	1	1	1	9	4	12	KL1	Very high	O1v2	Very high	0	0	0	0	0	0	0	0	0	0	0	0	0	0	0	0	0	0	0	0	0	0	0	0	0	0	0	0
1328373_3	MGH 39	JCNV00000000	PATRIC	USA	North America	2012	human_clinical	urine	CG230	1583	2	1	2	1	12	1	9	KL102	Very high	O2v2	Very high	0	0	0	0	0	0	0	0	0	0	0	0	0	0	0	0	1	0	1	0	0	0	0	0	0	0	0	0
16703_5_30	INF097	ERR1008656	Gorrie et al.	Australia	Oceana	2013	human_clinical	urine	CG230	1307	2	1	2	1	12	1	38	KL127	Perfect	OL101	High	0	0	0	0	0	0	0	0	0	0	0	0	0	0	0	0	0	0	0	0	0	0	0	0	0	0	0	0
16703_5_32	INF099	ERR1008658	Gorrie et al.	Australia	Oceana	2013	human_clinical	urine	CG230	unknown_194	2	102*	2	1	12	1	9	KL102	Very high	O2v2	Very high	0	0	0	0	0	0	0	0	0	0	0	0	0	0	0	0	0	0	0	0	0	0	0	0	0	0	0	0
16852_1_13	KSB1_7F	ERR1023640	Gorrie et al.	Australia	Oceana	2013	human_carriage	rectal swab	CG230	230	2	1*	2	1	13	1	38	KL127	Very high	OL101	Very high	0	0	0	0	0	0	0	0	0	0	0	0	0	0	0	0	0	0	0	0	0	0	0	0	0	0	0	0
16870_7_34	INF013	ERR1023748	Gorrie et al.	Australia	Oceana	2013	human_clinical	urine	CG230	1583	2	1?	2	1	12	1	9	KL102	Very high	O2v2	Very high	0	0	0	0	0	0	0	0	0	0	0	0	0	0	0	0	0	0	0	0	0	0	0	0	0	0	0	0
16870_7_82	INF062	ERR1023794	Gorrie et al.	Australia	Oceana	2013	human_clinical	sputum	CG230	230	2	1	2	1	13	1	38	KL107	None	OL101	High	0	0	0	0	0	0	0	0	0	0	0	0	0	0	0	0	0	0	0	0	0	0	0	0	0	0	0	0
5151_3_6	QMP M1-031	ERS011931	Holt et al.	USA	North America	2005	animal	bovine	CG230	224	2	1	2	6	9	1	10*?	KL42	Very high	OL101	High	0	0	0	0	0	0	0	0	0	0	0	0	0	0	0	0	0	0	0	0	0	0	0	0	0	0	0	0
5235_2_11	QMP M1-407	ERS011996	Holt et al.	USA	North America	2005	environment	environment	CG230	230	2	1	2	1	13	1	38	KL107	None	OL101	High	0	0	0	0	0	0	0	0	0	0	0	0	0	0	0	0	0	0	0	0	0	0	0	0	0	0	0	0
573_1461	unknown	CCIM01000000	PATRIC	unknown	unknown	unknown	unknown	unknown	CG230	1307	2	1	2	1	12	1	38	KL127	None	OL101	High	0	0	0	0	0	0	0	0	0	0	0	0	0	0	0	0	0	0	0	0	0	0	0	0	0	0	0	0
ERR257652	unknown	ERR257652	Ellington et al.	UK	Europe	2011	human_clinical	blood	CG230	1307	2	1	2	1	12	1	38	KL127	Good	OL101	Good	0	0	0	0	0	0	0	0	0	0	0	0	0	0	0	0	0	0	0	0	0	0	0	0	0	0	0	0
16703_5_42	INF109	ERR1008668	Gorrie et al.	Australia	Oceana	2013	human_clinical	BAL	CG231	unknown_146	4	85*?	1	1	8	1	56	KL63	Very high	O1v1	Very high	0	0	0	0	0	0	0	0	0	0	0	0	0	0	0	0	0	0	0	0	0	0	0	0	0	0	0	0
16703_7_30	INF281	ERR1008739	Gorrie et al.	Australia	Oceana	2014	human_clinical	wound	CG231	231	2	6	1	3	26	1	77	KL64	Perfect	O1v1	Very high	0	0	0	0	0	0	0	0	0	0	0	0	0	0	0	0	0	0	1	1	0	0	0	0	0	0	0	0
16703_7_46	INF299	ERR1008755	Gorrie et al.	Australia	Oceana	2014	human_clinical	tissue	CG231	231	2	6	1	3	26	1	77	KL64	Perfect	O1v1	Very high	0	0	0	0	0	0	0	0	0	0	0	0	0	0	0	0	0	0	1	1	0	0	0	0	0	0	0	0
16703_7_51	INF305	ERR1008760	Gorrie et al.	Australia	Oceana	2014	human_clinical	wound	CG231	231	2	6	1	3	26	1	77	KL64	Perfect	O1v1	Very high	0	0	0	0	0	0	0	0	0	0	0	0	0	0	0	0	0	0	1	1	0	0	0	0	0	0	0	0
16852_1_89	MSB1_8A	ERR1023711	Gorrie et al.	Australia	Oceana	2014	human_carriage	rectal swab	CG231	231	2	6?	1	3	26	1	77	KL64	Perfect	O1v1	Very high	0	0	0	0	0	0	0	0	0	0	0	0	0	0	0	0	0	0	1	1	0	0	0	0	0	0	0	0
5193_1_1	59M	ERS011794	Holt et al.	Vietnam	Asia	2008	human_clinical	liver	CG231	231	2	6?	1	3	26	1	77	KL51	High	O1v2	Very high	0	0	0	0	0	0	0	0	0	0	0	0	0	0	0	0	0	0	1	1	0	0	0	0	0	0	0	0
5193_1_11	08-1177m	ERS011804	Holt et al.	Vietnam	Asia	2008	human_clinical	sterile	CG231	231	2	6	1	3	26	1	77	KL64	Perfect	O1v1	Very high	0	0	0	0	0	0	0	0	0	0	0	0	0	0	0	0	0	0	1	1	0	0	0	0	0	0	0	0
5193_1_5	09-0079m	ERS011798	Holt et al.	Vietnam	Asia	2009	human_clinical	sterile	CG231	231	2	6	1	3	26	1	77	KL64	Perfect	O1v1	Very high	0	0	0	0	0	0	0	0	0	0	0	0	0	0	0	0	0	0	1	1	0	0	0	0	0	0	0	0
5193_1_9	08-058D	ERS011802	Holt et al.	Vietnam	Asia	2008	human_clinical	respiratory	CG231	231	2	6	1	3	26	1	77	KL51	High	O1/O2v2	Very high	0	0	0	0	0	0	0	0	0	0	0	0	0	0	0	0	0	0	1	1	0	0	0	0	0	0	0	0
5193_7_9	UI 3324	ERS011886	Holt et al.	Laos	Asia	2003	human_clinical	sterile	CG231	1190	2	6	1	3	26	1	56	KL114	Very high	O1v1	Very high	0	0	0	1	0	0	0	0	0	0	0	0	0	1	0	0	0	0	1	1	0	0	0	0	1	0	0	0
ERR311479	unknown	ERR311479	Ellington et al.	UK	Europe	unknown	human_unknown	unknown	CG231	231	2	6	1	3	26	1	77	KL51	High	O1v2	Very high	0	0	0	1	0	0	0	0	0	0	0	0	0	0	0	0	1	0	1	0	0	0	0	0	0	0	0	0
ERR314408	unknown	ERR314408	Ellington et al.	UK	Europe	2012	human_clinical	CSF	CG231	231	2	6	1	3	26	1	77	KL51	High	O1v2	Very high	0	0	0	1	0	0	0	0	0	0	0	0	0	0	0	0	1	0	1	0	0	0	0	0	1	0	0	0
ERR314522	unknown	ERR314522	Ellington et al.	UK	Europe	2011	human_clinical	sputum	CG231	231	2	6	1	3	26	1	77	KL51	High	O1v2	Very high	0	0	0	1	0	0	0	0	0	0	0	0	0	0	0	0	1	0	1	0	0	0	0	0	1	0	0	0
ERR314523	unknown	ERR314523	Ellington et al.	UK	Europe	unknown	human_unknown	unknown	CG231	231	2	6	1	3	26	1	77	KL51	High	O1v2	Very high	0	0	0	1	0	0	0	0	0	0	0	0	0	0	0	0	1	0	1	0	0	0	0	0	1	0	0	0
1438749_3	CHS 43	JMXQ00000000	PATRIC	USA	North America	2013	human_clinical	urine	CG25	25	2	1	1	1	10	4	13	KL2	High	O1v2	Very high	0	0	0	1	0	0	0	0	0	0	0	0	0	0	0	0	0	0	0	0	0	0	0	0	0	0	0	0
1438754_3	CHS 48	JMXU00000000	PATRIC	USA	North America	2013	human_unknown	unknown	CG25	25	2	1	1	1	10	4	13	KL2	High	O1v2	Very high	0	0	0	1	0	0	0	0	0	0	0	0	0	0	0	0	0	0	0	0	0	0	0	0	0	0	0	0
16870_7_35	INF014	ERR1023749	Gorrie et al.	Australia	Oceana	2013	human_clinical	urine	CG25	25	2	1	1	1	10	4	13	KL2	Very high	O1v2	Very high	0	0	0	0	0	0	0	0	0	0	0	0	0	0	0	0	0	0	0	0	0	0	0	0	1	0	0	0
5235_6_3	09-2985m	ERS012024	Holt et al.	Vietnam	Asia	2009	human_clinical	sterile	CG25	25	2	1	1	1	10	4	13*	KL2	Very high	O1v2	Very high	0	0	0	0	0	0	0	0	0	0	0	0	0	0	0	0	0	0	0	0	0	0	0	0	0	0	0	0
5235_8_5	24m	ERS011787	Holt et al.	Vietnam	Asia	2008	human_clinical	liver	CG25	unknown_124	2	10*	1	1	10	4*	184*?	KL2	Good	O1v2	Very high	0	0	0	0	0	0	0	0	0	0	0	0	0	0	0	0	0	0	0	0	0	0	0	0	0	0	0	0
573_1632	BWH62	LEZW01000000	PATRIC	USA	North America	2014	human_unknown	unknown	CG25	25	2	1	1	1	10	4	13	KL2	Very high	O1v2	Very high	0	0	0	0	0	0	0	0	0	0	0	0	0	0	0	0	0	0	0	0	0	0	0	0	0	0	0	0
AH0586_C4PNMANXX_TCCTGAGC-CTAAGCCT_L006	KSB2_9B	SRR5082486	Gorrie et al.	Australia	Oceana	2014	human_carriage	rectal swab	CG25	25	2	1	1	1	10	4	13	KL2	Very high	O1v2	Very high	0	0	0	0	0	0	0	0	0	0	0	0	0	0	0	0	0	0	1	0	0	0	0	0	0	0	0	0
ERR304794	unknown	ERR304794	Ellington et al.	UK	Europe	2010	human_clinical	blood	CG25	25	2	1	1	1	10	4	13	KL2	Very high	O1v2	Good	0	0	0	0	0	0	0	0	0	0	0	0	0	0	0	0	0	0	0	0	0	0	0	0	1	0	0	0
ERR314400	unknown	ERR314400	Ellington et al.	UK	Europe	2012	human_clinical	urine	CG25	25	2	1	1	1	10	4	13	KL2	Very high	O1v2	Very high	0	0	0	0	0	0	0	0	0	0	0	0	0	0	0	0	0	0	0	0	0	0	0	0	0	0	0	0
ERR314412	unknown	ERR314412	Ellington et al.	UK	Europe	2012	human_clinical	blood	CG25	25	2	1	1	1	10	4	13	KL2	Very high	O1v2	Good	0	0	0	0	0	0	0	0	0	0	0	0	0	0	0	0	0	0	0	0	0	0	0	0	0	0	0	0
ERR314556	unknown	ERR314556	Ellington et al.	UK	Europe	unknown	human_unknown	unknown	CG25	25	2	1	1	1	10	4	13	KL2	Very high	O1v2	Very high	0	0	0	0	0	0	0	0	0	0	0	0	0	0	0	0	0	0	0	0	0	0	0	0	0	0	0	0
ERR314557	unknown	ERR314557	Ellington et al.	UK	Europe	2012	human_clinical	blood	CG25	25	2	1	1	1	10	4	13	KL2	Very high	O1v2	Very high	0	0	0	0	0	0	0	0	0	0	0	0	0	0	0	0	0	0	0	0	0	0	0	0	0	0	0	0
ERR349853	588	ERR349853	The et al.	Nepal	Asia	2012	human_clinical	urine	CG25	25	2	1	1	1	10	4	13	KL2	Very high	O1v2	Very high	0	0	0	1	0	0	0	0	0	0	0	0	0	0	0	0	1	0	0	0	0	0	0	0	0	0	0	0
ERR560519	SB4538	ERR560519	Bialek-Davenet et al.	France	Europe	2008	human_clinical	blood	CG25	25	2	1	1	1	10	4	13	KL2	Very high	O1/O2v2	High	0	0	0	0	0	0	0	0	0	0	0	0	0	0	0	0	0	0	0	0	0	0	0	0	0	0	0	0
ERR706869	CAS689	ERR706869	Struve et al.	Canada	North America	2005	human_clinical	liver abscess	CG25	25	2	1	1	1	10	4	13	KL2	Very high	O1/O2v2	Very high	0	0	0	0	0	0	0	0	0	0	0	0	0	0	0	0	0	0	0	0	0	0	0	0	0	0	0	0
SRR2098774	Kpn0009	SRR2098774	Davis et al.	USA	North America	2012	Food	turkey	CG25	25	2	1	1	1	10	4	13	KL2	Very high	O1v2	Very high	0	0	0	0	0	0	0	0	0	0	0	0	0	0	0	0	0	0	0	0	0	0	0	0	1	0	0	0
16703_5_15	INF082	ERR1008641	Gorrie et al.	Australia	Oceana	2013	human_clinical	urine	CG253	unknown_245	2	10*?	1	1	9	1	89	KL30	Good	O1v2	Very high	0	0	0	0	0	0	0	0	0	0	0	0	0	0	0	0	0	0	0	0	0	0	0	0	0	0	0	0
16703_7_9	INF256	ERR1008719	Gorrie et al.	Australia	Oceana	2013	human_clinical	urine	CG253	unknown_170	2	94*?	1	1	9	1	40*	KL10	Good	O1/O2v2	Good	0	0	0	0	0	0	0	0	0	0	0	0	0	0	0	0	0	0	0	0	0	0	0	0	0	0	0	0
16780_6_25	KSB1_4B	ERR1015304	Gorrie et al.	Australia	Oceana	2013	human_carriage	rectal swab	CG253	2116	2	1?	1	1	9	1	19	KL28	Good	O1v2	Very high	0	0	0	0	0	0	0	0	0	0	0	0	0	0	0	0	0	0	0	0	0	0	0	0	0	0	0	0
16870_7_45	INF024	ERR1023757	Gorrie et al.	Australia	Oceana	2013	human_clinical	sputum	CG253	1138	2	1	1	1	9	1	9	KL71	Good	O5	Very high	0	0	0	0	0	0	0	0	0	0	0	0	0	0	0	0	0	0	0	0	0	0	0	0	0	0	0	0
16870_7_77	INF056	ERR1023789	Gorrie et al.	Australia	Oceana	2013	human_clinical	urine	CG253	unknown_250	2	68*?	1	1	9	1	139	KL18	Perfect	O1v1	Very high	0	0	0	0	0	0	0	0	0	0	0	0	0	0	0	0	0	0	0	0	0	0	0	0	0	0	0	0
16870_8_13	INF170	ERR1023808	Gorrie et al.	Australia	Oceana	2013	human_clinical	urine	CG253	2116	2	1	1	1	9	1	19	KL28	Very high	O1v2	Very high	0	0	0	0	0	0	0	0	0	0	0	0	0	0	0	0	0	0	0	0	0	0	0	0	0	0	0	0
16870_8_76	INF235	ERR1035981	Gorrie et al.	Australia	Oceana	2013	human_clinical	urine	CG253	253	2	1	1	1	9	1	13	KL15	Very high	O4	Very high	0	0	0	0	0	0	0	0	0	0	0	0	0	0	0	0	0	0	0	0	0	0	0	0	0	0	0	0
5150_1_5	AJ006	ERS005745	Holt et al.	Australia	Oceana	2001	human_clinical	sterile	CG253	2116	2	1	1	1	9	1	19	KL28	Good	O1v2	Very high	0	0	0	0	0	0	0	0	0	0	0	0	0	0	0	0	0	0	0	0	0	0	0	0	0	0	0	0
5235_1_6	QMP M1-896	ERS011979	Holt et al.	USA	North America	2007	human_clinical	urine	CG253	253	2	1	1	1	9	1	13*?	KL9	Good	O1v1	Very high	0	0	0	0	0	0	0	0	0	0	0	0	0	0	0	0	0	0	0	0	0	0	0	0	0	0	0	0
573_1684	1041_KPNE	JWFB01000000	PATRIC	USA	North America	2013	human_clinical	blood	CG253	253	2	1	1	1	9	1	13	KL60	Good	O1v1	Very high	0	0	0	0	0	0	0	0	0	0	0	0	0	0	0	0	0	0	0	0	0	0	0	0	0	0	0	0
573_1685	1239_KPNE	JVXM01000000	PATRIC	USA	North America	2013	human_clinical	fluid	CG253	unknown_048	10	1	1	1	9	1	13	KL24	Good	O1v1	Very high	0	0	0	0	0	0	0	0	0	0	0	0	0	0	0	0	0	0	0	0	0	0	0	0	0	0	0	0
ERR257675	unknown	ERR257675	Ellington et al.	UK	Europe	2010	human_clinical	blood	CG253	253	2	1	1	1	9	1	13	KL133	Good	O1v1	High	0	0	0	0	0	0	0	0	0	0	0	0	0	0	0	0	0	0	0	0	0	0	0	0	0	0	0	0
ERR276929	unknown	ERR276929	Stoesser et al. 2013	UK	Europe	2011	human_unknown	unknown	CG253	unknown_072	2	1	1	1	9	1	139	KL18	Perfect	O1v1	Very high	0	0	0	0	0	0	0	0	0	0	0	0	0	0	0	0	0	0	0	0	0	0	0	0	0	0	0	0
ERR276964	unknown	ERR276964	Stoesser et al. 2013	UK	Europe	2011	human_unknown	unknown	CG253	unknown_072	2	1	1	1	9	1	139	KL18	Perfect	O1v1	Very high	0	0	0	0	0	0	0	0	0	0	0	0	0	0	0	0	0	0	0	0	0	0	0	0	0	0	0	0
1074486_3	1191100241	AFXH00000000	PATRIC	Netherlands	Europe	unknown	human_unknown	unknown	CG258	395	3	1	2	4	1	1	4	KL108	High	O1v2	High	0	0	0	1	0	0	0	0	0	0	0	0	0	0	0	0	1	0	1	0	0	0	0	0	1	0	0	0
1125630_4	HS11286	CP003223,CP003200,CP003224,CP003225,CP003226,CP003227,CP003228	PATRIC	unknown	unknown	unknown	unknown	unknown	CG258	11	3	3	1	1	1	1	4	KL103	Very high	O2v1	Very high	0	0	0	0	0	0	0	0	0	0	0	0	0	0	0	0	0	0	1	0	0	0	0	0	0	0	0	0
1185418_3	ST512-K30BO	CAJM00000000	PATRIC	Italy	Europe	unknown	unknown	unknown	CG258	512	54	3	1	1	1	1	79	KL107	Very high	O2v2	Very high	0	0	0	0	0	0	0	0	0	0	0	0	0	0	0	0	1	0	1	0	0	0	0	0	0	0	0	0
1212766_3	ST258-490	ALIS00000000	PATRIC	Israel	Europe	unknown	human_clinical	urine	CG258	258	3	3	1	1	1	1	79	KL107	Very high	O2v2	Very high	0	0	0	0	0	0	0	0	0	0	0	0	0	0	0	0	1	0	1	0	0	0	0	0	1	0	0	0
1228988_4	KpMDU1	AMWO00000000	PATRIC	Australia	Oceana	unknown	human_unknown	unknown	CG258	258	3	3	1	1	1	1	79	KL106	None	O2v2	None	0	0	0	0	0	0	0	0	0	0	0	0	0	0	0	0	1	0	1	0	0	0	0	0	1	0	0	0
1236102_6	VA360	ANGI00000000	PATRIC	USA	North America	unknown	human_clinical	Clinical isolate	CG258	258	3	3	1	1	1	1	79	KL106	Good	O2v2	Very high	0	0	0	0	0	0	0	0	0	0	0	0	0	0	0	0	1	0	1	0	0	0	0	0	0	0	0	0
1263871_10	ATCC BAA-2146	APNN01000000	PATRIC	USA	North America	unknown	unknown	unknown	CG258	11	3	3	1	1	1	1	4	KL74	Low	O3s	High	0	0	0	1	0	0	0	0	0	0	0	0	0	0	0	0	1	0	1	0	0	0	0	0	0	0	0	0
1263871_3	ATCC BAA-2146	AOCV00000000	PATRIC	USA	North America	unknown	human_clinical	urine	CG258	11	3	3	1	1	1	1	4	KL74	Good	OL104	Good	0	0	0	1	0	0	0	0	0	0	0	0	0	0	0	0	0	0	1	0	0	0	0	0	0	0	0	0
1290996_3	KP3-S	AOSJ00000000	PATRIC	Italy	Europe	unknown	human_clinical	blood	CG258	512	54	3	1	1	1	1	79	KL107	Very high	O2v2	Very high	0	0	0	0	0	0	0	0	0	0	0	0	0	0	0	0	1	0	0	0	0	0	0	0	1	0	0	0
1294138_3	KP5-R	APMG00000000	PATRIC	Italy	Europe	unknown	human_clinical	urine	CG258	512	54	3	1	1	1	1	79	KL107	Very high	O2v2	Very high	0	0	0	0	0	0	0	0	0	0	0	0	0	0	0	0	1	0	0	0	0	0	0	0	1	0	0	0
1294139_3	KP4-R	APMF00000000	PATRIC	Italy	Europe	unknown	human_clinical	blood	CG258	512	54	3	1	1	1	1	79	KL107	Very high	O2v2	Very high	0	0	0	0	0	0	0	0	0	0	0	0	0	0	0	0	1	0	0	0	0	0	0	0	1	0	0	0
1294140_3	KP1-I	AQCJ00000000	PATRIC	Italy	Europe	unknown	human_clinical	blood	CG258	512	54	3	1	1	1	1	79	KL107	Good	O2v2	Very high	0	0	0	0	0	0	0	0	0	0	0	0	0	0	0	0	1	0	0	0	0	0	0	0	1	0	0	0
1294141_3	KP2-R	AQCI00000000	PATRIC	Italy	Europe	unknown	human_carriage	rectal swab	CG258	512	54	3	1	1	1	1	79	KL107	Very high	O2v2	Very high	0	0	0	0	0	0	0	0	0	0	0	0	0	0	0	0	1	0	0	0	0	0	0	0	1	0	0	0
1310158_5	Kb140	AQRD00000000	PATRIC	USA	North America	unknown	human_clinical	human clinical: blood, septic infection	CG258	258	3	3	1	1	1	1	79	KL106	Good	O2v2	Very high	0	0	0	0	0	0	0	0	0	0	0	0	0	0	0	0	1	0	1	0	0	0	0	0	0	0	0	0
1310159_5	Kb677	AQPG00000000	PATRIC	USA	North America	unknown	human_clinical	Human clinical: urine	CG258	258	3	3	1	1	1	1	79	KL107	Very high	O2v2	Very high	0	0	0	0	0	0	1	0	0	0	0	0	0	0	0	0	0	0	1	0	0	0	0	0	0	1	0	0
1328377_3	MGH 45	JCNS00000000	PATRIC	USA	North America	2012	human_clinical	urine	CG258	1084	3	3	1	1	1	9	79	KL106	Good	O2v2	Very high	0	0	0	0	0	0	1	0	0	0	0	0	0	0	0	0	0	0	1	0	0	0	0	0	1	1	0	0
1328383_3	BWH 22	JCNO00000000	PATRIC	USA	North America	2012	human_clinical	urine	CG258	258	3	3	1	1	1	1	79	KL106	Good	O2v2	Very high	0	0	0	0	0	0	1	0	0	0	0	0	0	0	0	0	1	0	1	0	0	0	0	0	1	1	0	0
1328389_3	UCICRE 1	JCNL00000000	PATRIC	USA	North America	unknown	human_clinical	sputum	CG258	258	3	3	1	1	1	1	79	KL107	Very high	O2v2	Very high	0	0	0	0	0	0	0	0	0	0	0	0	0	0	0	0	1	0	0	0	0	0	0	0	0	0	0	0
1328396_3	UCICRE 13	JCOA00000000	PATRIC	USA	North America	unknown	human_clinical	urine	CG258	258	3	3	1	1	1	1	79	KL106	Good	O2v2	Very high	0	0	0	0	0	0	0	0	0	0	0	0	0	0	0	0	1	0	0	0	0	0	0	0	0	0	0	0
1328421_3	BIDMC 32	JCMY00000000	PATRIC	USA	North America	2012	human_unknown	unknown	CG258	258	3	3	1	1	1	1	79	KL107	Very high	O2v2	High	0	0	0	0	0	0	1	0	0	0	0	0	0	0	0	0	0	0	1	0	0	0	0	0	0	1	0	0
1341693_3	MP14	ATAK00000000	PATRIC	South Korea	Asia	unknown	human_clinical	sputum	CG258	258	3	3	1	1	1	1	79	KL107	Very high	O2v2	Very high	0	0	0	0	0	0	0	0	0	0	0	0	0	0	0	0	1	0	1	0	0	0	0	0	1	0	0	0
1380908_3	JM45	CP006656.1,CP006657.1,CP006658.1	PATRIC	unknown	unknown	unknown	human_unknown	unknown	CG258	11	3	3	1	1	1	1	4	KL125	High	O3s	Very high	0	0	0	0	0	0	0	0	0	0	0	0	0	0	0	0	0	0	1	0	0	0	0	0	1	0	0	0
1400170_3	UCI 17	JNVF00000000	PATRIC	USA	North America	unknown	human_clinical	urine	CG258	437	3	3	1	1	1	1	31	KL36	Very high	O4	Very high	0	0	0	1	0	0	0	0	0	0	0	0	0	0	0	0	1	0	1	0	0	0	0	0	0	0	0	0
1400172_3	UCI 19	JCMK00000000	PATRIC	USA	North America	unknown	human_clinical	urine	CG258	258	3	3	1	1	1	1	79	KL106	Good	O2v2	High	0	0	0	0	0	0	0	0	0	0	0	0	0	0	0	0	1	0	0	0	0	0	0	0	0	0	0	0
1400174_3	UCI 21	JCMI00000000	PATRIC	USA	North America	unknown	human_carriage	rectal	CG258	258	3	3	1	1	1	1	79	KL106	Good	O2v2	Very high	0	0	0	0	0	0	0	0	0	0	0	0	0	0	0	0	1	0	0	0	0	0	0	0	0	0	0	0
1400175_3	UCI 22	JCMH00000000	PATRIC	USA	North America	unknown	human_clinical	sputum	CG258	258	3	3	1	1	1	1	79	KL38	Very high	O3s	Very high	0	0	0	0	0	0	1	0	0	0	0	0	0	0	0	0	1	0	1	0	0	0	0	0	0	1	0	0
1400178_3	UCI 33	JCME00000000	PATRIC	USA	North America	unknown	human_clinical	urine	CG258	258	3	3	1	1	1	1	79	KL107	Very high	O2v2	High	0	0	0	0	0	0	0	0	0	0	0	0	0	0	0	0	0	0	1	0	0	0	0	0	0	0	0	0
1400180_3	UCI 37	JCMC00000000	PATRIC	USA	North America	unknown	human_clinical	urine	CG258	258	3	3	1	1	1	1	79	KL107	High	O2v2	Good	0	0	0	0	0	0	0	0	0	0	0	0	0	0	0	0	0	0	0	0	0	0	0	0	0	0	0	0
1400181_3	UCI 38	JCMB00000000	PATRIC	USA	North America	unknown	human_clinical	urine	CG258	258	3	3	1	1	1	1	79	KL107	Very high	O2v2	High	0	0	0	0	0	0	0	0	0	0	0	0	0	0	0	0	0	0	0	0	0	0	0	0	1	0	0	0
1400182_3	UCI 41	JCMA00000000	PATRIC	USA	North America	unknown	human_clinical	urine	CG258	258	3	3	1	1	1	1	79	KL107	Very high	O2v1	Low	0	0	0	0	0	0	0	0	0	0	0	0	0	0	0	0	0	0	0	0	0	0	0	0	1	0	0	0
1400184_3	UCI 43	JCLY00000000	PATRIC	USA	North America	unknown	human_clinical	urine	CG258	258	3	3	1	1	1	1	79	KL107	High	O2v1	Good	0	0	0	0	0	0	0	0	0	0	0	0	0	0	0	0	1	0	1	0	0	0	0	0	0	0	0	0
1400185_3	UCI 44	JCLX00000000	PATRIC	USA	North America	unknown	human_clinical	urine	CG258	258	3	3	1	1	1	1	79	KL107	Good	O2v1	Good	0	0	0	0	0	0	0	0	0	0	0	0	0	0	0	0	0	0	0	0	0	0	0	0	0	0	0	0
1409965_3	MRSN 6902	LBLU01000000	PATRIC	USA	North America	2012	human_clinical	wound	CG258	258	3	3	1	1	1	1	79	KL106	Good	O2v2	Very high	0	0	0	0	0	0	1	0	0	0	0	0	0	0	0	0	0	0	0	0	0	0	0	0	1	1	0	0
1413252_3	KPB-1	AYOV00000000	PATRIC	Italy	Europe	unknown	human_clinical	pleural fluid	CG258	512	54	3	1	1	1	1	79	KL107	Good	O2v2	Very high	0	0	0	0	0	0	0	0	0	0	0	0	0	0	0	0	1	0	1	0	0	0	0	0	1	0	0	0
1413253_3	KPB-2	AYOW00000000	PATRIC	Italy	Europe	unknown	human_clinical	blood	CG258	512	54	3	1	1	1	1	79	KL107	Very high	O2v2	Very high	0	0	0	0	0	0	0	0	0	0	0	0	0	0	0	0	0	0	1	0	0	0	0	0	1	0	0	0
1432550_3	unknown	CBWI00000000	PATRIC	unknown	unknown	unknown	unknown	unknown	CG258	11	3	3	1	1	1	1	4	KL105	Good	O2v2	Good	0	0	0	1	0	0	0	0	0	0	0	0	0	0	0	0	1	0	1	0	0	0	0	0	0	0	0	0
1438708_3	CHS 02	JMWI00000000	PATRIC	USA	North America	2013	human_clinical	urine	CG258	1199	3	3	1	1	1	67	79	KL107	Very high	O2v2	Very high	0	0	0	0	0	0	0	0	0	0	0	0	0	0	0	0	1	0	1	0	0	0	0	0	1	0	0	0
1438725_3	CHS 19	JMWU00000000	PATRIC	USA	North America	2010	human_clinical	blood	CG258	258	3	3	1	1	1	1	79	KL107	Very high	O2v2	Very high	0	0	0	0	0	0	0	0	0	0	0	0	0	0	0	0	1	0	0	0	0	0	0	0	1	0	0	0
1438730_3	CHS 24	JMWY00000000	PATRIC	USA	North America	2012	human_clinical	blood	CG258	11	3	3	1	1	1	1	4	KL125	High	O3s	High	0	0	0	1	0	0	0	0	0	0	0	0	0	0	0	0	1	0	1	0	0	0	0	0	0	0	0	0
1438773_3	CHS 67	JMYM00000000	PATRIC	USA	North America	2013	human_unknown	unknown	CG258	258	3	3	1	1	1	1	79	KL107	Very high	O2v2	Very high	0	0	0	0	0	0	0	0	0	0	0	0	0	0	0	0	1	0	1	0	0	0	0	0	1	0	0	0
1438792_3	MGH 69	JMZE00000000	PATRIC	USA	North America	2013	human_clinical	sputum	CG258	11	3	3	1	1	1	1	4	KL24	High	O2v1	Very high	0	0	0	0	0	0	0	0	0	0	0	0	0	0	0	0	1	0	0	0	0	0	0	0	0	0	0	0
1438802_3	UCI 55	JMZN00000000	PATRIC	USA	North America	unknown	human_clinical	wound	CG258	258	3	3	1	1	1	1	79	KL107	Very high	O2v2	Very high	0	0	0	0	0	0	0	0	0	0	0	0	0	0	0	0	1	0	1	0	0	0	0	0	1	0	0	0
1438804_3	UCI 59	JMZP00000000	PATRIC	USA	North America	unknown	human_clinical	wound	CG258	258	3	3	1	1	1	1	79	KL106	Good	O2v2	Very high	0	0	0	0	0	0	0	0	0	0	0	0	0	0	0	0	1	0	1	0	0	0	0	0	0	0	0	0
1438806_3	UCI 61	JMZQ00000000	PATRIC	USA	North America	unknown	human_clinical	urine	CG258	258	3	3	1	1	1	1	79	KL30	Very high	O2v2	Very high	0	0	0	0	0	0	0	0	0	0	0	0	0	0	0	0	1	0	1	0	0	0	0	0	0	0	0	0
1438808_3	UCI 63	JMZS00000000	PATRIC	USA	North America	unknown	human_clinical	wound	CG258	258	3	3	1	1	1	1	79	KL106	Good	O2v2	Very high	0	0	0	0	0	0	0	0	0	0	0	0	0	0	0	0	1	0	0	0	0	0	0	0	1	0	0	0
1438810_3	UCI 67	JMZT00000000	PATRIC	USA	North America	unknown	human_clinical	sputum	CG258	258	3	3	1	1	1	1	79	KL107	Very high	O2v2	Very high	0	0	0	0	0	0	0	0	0	0	0	0	0	0	0	0	1	0	0	0	0	0	0	0	0	0	0	0
16703_5_75	INF142	ERR1008700	Gorrie et al.	Australia	Oceana	2013	human_clinical	urine	CG258	340	3	3?	1	1	1	1	18	KL15	Very high	O4	Very high	0	0	0	1	0	0	0	0	0	0	0	0	0	0	0	0	1	0	1	0	0	0	0	0	0	0	0	0
16703_7_25	INF274	ERR1008735	Gorrie et al.	Australia	Oceana	2014	human_clinical	urine	CG258	340	3	3	1	1	1	1	18	KL15	Very high	O4	Very high	0	0	0	1	0	0	0	0	0	0	0	0	0	0	0	0	1	0	1	0	0	0	0	0	0	0	0	0
16703_7_27	INF278	ERR1008737	Gorrie et al.	Australia	Oceana	2014	human_clinical	urine	CG258	340	3	3	1	1	1	1	18	KL15	Very high	O4	Very high	0	0	0	1	0	0	0	0	0	0	0	0	0	0	0	0	1	0	1	0	0	0	0	0	0	0	0	0
16870_7_65	INF044	ERR1023777	Gorrie et al.	Australia	Oceana	2013	human_clinical	urine	CG258	437	3	3?	1	1	1	1	31	KL36	Good	O4	Very high	0	0	0	0	0	0	0	0	0	0	0	0	0	0	0	0	1	0	0	0	0	0	0	0	1	0	0	0
16870_8_3	INF157	ERR1023800	Gorrie et al.	Australia	Oceana	2013	human_clinical	blood	CG258	unknown_152	3	60*	1	1	1	1	18	KL15	Very high	O4	Very high	0	0	0	1	0	0	0	0	0	0	0	0	0	0	0	0	1	0	1	0	0	0	0	0	0	0	0	0
16870_8_4	INF158	ERR1023801	Gorrie et al.	Australia	Oceana	2013	human_clinical	CSF	CG258	340	3	3	1	1	1	1	18	KL15	Very high	O4	Very high	0	0	0	1	0	0	0	0	0	0	0	0	0	0	0	0	1	0	1	0	0	0	0	0	0	0	0	0
5193_2_2	NCSR101	ERS011807	Holt et al.	Vietnam	Asia	2007	human_clinical	respiratory	CG258	11	3	3	1	1	1	1	4	KL104	Good	O2v2	Very high	0	0	0	1	0	0	0	0	0	0	0	0	0	0	0	0	1	0	0	0	0	0	0	0	0	0	0	0
5193_8_1	DM23092/04	ERS011902	Holt et al.	Singapore	Asia	2004	human_unknown	unknown	CG258	11	3	3	1	1	1	1	4	KL64	Very high	O2v1	Very high	0	0	0	0	0	0	1	0	0	0	0	0	0	0	0	0	1	0	1	0	0	0	0	0	1	1	0	0
5193_8_10	DU38032/05	ERS011911	Holt et al.	Singapore	Asia	2005	human_clinical	urine	CG258	11	3	3	1	1	1	1	4	KL105	Good	O2v2	Very high	0	0	0	1	0	0	0	0	0	0	0	0	0	0	0	0	1	0	1	1	0	0	0	0	1	0	0	0
5193_8_3	DU4033/04	ERS011904	Holt et al.	Singapore	Asia	2004	human_clinical	urine	CG258	11	3	3	1	1	1	1	4	KL105	Perfect	O2v2	Very high	0	0	0	0	0	0	0	0	0	0	0	0	0	0	0	0	1	0	1	0	0	0	0	0	1	0	0	0
5193_8_5	DR5092/05	ERS011906	Holt et al.	Singapore	Asia	2005	human_carriage	intestinal	CG258	11	3	3	1	1	1	1	4	KL38	Good	O3s	Very high	0	0	0	0	0	0	0	0	0	0	0	0	0	0	0	0	0	0	1	0	0	0	0	0	1	0	0	0
5193_8_6	DU10252/04	ERS011907	Holt et al.	Singapore	Asia	2004	human_clinical	urine	CG258	11	3	3	1	1	1	1	4	KL105	Perfect	O2v2	Very high	0	0	0	0	0	0	0	0	0	0	0	0	0	0	0	0	1	0	1	0	0	0	0	0	1	0	0	0
5197_2_9	K242An	ERS011826	Holt et al.	Vietnam	Asia	2005	human_carriage	intestinal	CG258	395	3	1	2	4	1	1	4	KL108	Perfect	O1v2	Very high	0	0	0	0	0	0	0	0	0	0	0	0	0	0	0	0	0	0	1	1	0	0	0	0	0	0	0	0
573_1347	KP_ST11_OXA48	JNHB01000000	PATRIC	Spain	Europe	2012	human_clinical	blood	CG258	11	3	3	1	1	1	1	4	KL24	None	O2v1	Low	0	0	0	1	0	0	0	0	0	0	0	0	0	0	0	0	1	0	1	0	0	0	0	0	1	0	0	0
573_1352	carbapenem-resistant blaNDM-1	CP009114,CP009116,CP009115	PATRIC	USA	North America	2012	human_clinical	urine	CG258	395	3	1	2	4	1	1	4	KL108	Perfect	O1v2	Very high	0	0	0	0	0	0	0	0	0	0	0	0	0	0	0	0	1	0	1	0	0	0	0	0	0	0	0	1
573_1365	101488	JSZK01000000	PATRIC	USA	North America	2006	human_clinical	wound	CG258	395	3	1	2	4	1	1	4	KL108	Very high	O1v2	Very high	0	0	0	1	0	0	0	0	0	0	0	0	0	0	0	0	0	0	1	0	0	0	0	0	0	0	0	0
573_1380	unknown	CCEY01000000	PATRIC	unknown	unknown	unknown	unknown	unknown	CG258	512	54	3	1	1	1	1	79	KL107	Very high	O2v2	Good	0	0	0	0	0	0	0	0	0	0	0	0	0	0	0	0	1	0	1	0	0	0	0	0	1	0	0	0
573_1409	unknown	CCGP01000000	PATRIC	unknown	unknown	unknown	unknown	unknown	CG258	395	3	1	2	4	1	1	4	KL108	Perfect	O1v2	Very high	0	0	0	0	0	0	0	0	0	0	0	0	0	0	0	0	1	0	0	0	0	0	0	0	0	0	0	0
573_1413	unknown	CCGS01000000	PATRIC	unknown	unknown	unknown	unknown	unknown	CG258	512	54	3	1	1	1	1	79	KL107	Very high	O2v2	Very high	0	0	0	0	0	0	0	0	0	0	0	0	0	0	0	0	1	0	1	0	0	0	0	0	1	0	0	0
573_1416	unknown	CCGV01000000	PATRIC	unknown	unknown	unknown	unknown	unknown	CG258	395	3	1	2	4	1	1	4	KL108	Perfect	O1v2	Very high	0	0	0	1	0	0	0	0	0	0	0	0	0	0	0	0	1	0	0	0	0	0	0	0	0	0	0	0
573_1427	unknown	CCHF01000000	PATRIC	unknown	unknown	unknown	unknown	unknown	CG258	unknown_060	3	3	1	2?	1	1	79	KL106	None	O2v2	Very high	0	0	0	0	0	0	0	0	0	0	0	0	0	0	0	0	1	0	1	0	0	0	0	0	1	0	0	0
573_1455	unknown	CCII01000000	PATRIC	unknown	unknown	unknown	unknown	unknown	CG258	512	54	3	1	1	1	1	79	KL107	Good	O2v2	Good	0	0	0	0	0	0	0	0	0	0	0	0	0	0	0	0	1	0	0	0	0	0	0	0	1	0	0	0
573_1475	KPM_nasey	CDNA01000000	PATRIC	France	Europe	2010	human_unknown	unknown	CG258	11	3	3	1	1	1	1	4	KL74	Good	O3s	Good	0	0	0	1	0	0	0	0	0	0	0	0	0	0	0	0	1	0	0	0	0	0	0	0	0	0	0	0
573_1491	ST-437	LART01000000	PATRIC	USA	North America	2014	human_clinical	sputum	CG258	437	3	3	1	1	1	1	31	KL52	Good	OL101	Good	0	0	0	0	0	0	0	0	0	0	0	0	0	0	0	0	0	0	1	0	0	0	0	0	1	0	0	0
573_1497	CAV1596	CP011647,CP011643,CP011644,CP011645,CP011646	PATRIC	USA	North America	2012	human_carriage	perirectal swab	CG258	258	3	3	1	1	1	1	79	KL107	Very high	O2v2	Very high	0	0	0	0	0	0	1	0	0	0	0	0	0	0	0	0	1	0	1	0	0	0	0	0	0	1	0	0
573_1499	CAV1392	CP011578,CP011577,CP011576,CP011575	PATRIC	USA	North America	2011	human_clinical	sputum	CG258	11	3	3	1	1	1	1	4	KL125	High	O3s	Very high	0	0	0	1	0	0	0	0	0	0	0	0	0	0	0	0	1	0	0	0	0	0	0	0	0	0	0	0
573_1511	CHS93	LEVE01000000	PATRIC	USA	North America	2014	human_unknown	unknown	CG258	11	3	3	1	1	1	1	4	KL125	High	O3s	Very high	0	0	0	1	0	0	0	0	0	0	0	0	0	0	0	0	1	0	1	0	0	0	0	0	0	0	0	0
573_1604	CHS208	LEYU01000000	PATRIC	USA	North America	2014	human_unknown	unknown	CG258	11	3	3	1	1	1	1	4	KL125	High	O3s	Very high	0	0	0	1	0	0	0	0	0	0	0	0	0	0	0	0	1	0	1	0	0	0	0	0	0	0	0	0
573_1607	CHS211	LEYX01000000	PATRIC	USA	North America	2014	human_unknown	unknown	CG258	unknown_044	3	3	1	1	1	67	4	KL125	High	O3s	Very high	0	0	0	1	0	0	0	0	0	0	0	0	0	0	0	0	1	0	1	0	0	0	0	0	0	0	0	0
573_1622	CHS229	LEZM01000000	PATRIC	USA	North America	2014	human_unknown	unknown	CG258	11	3	3	1	1	1	1	4	KL125	High	O3s	Very high	0	0	0	0	0	0	0	0	0	0	0	0	0	0	0	0	1	0	1	0	0	0	0	0	0	0	0	0
573_1699	733_KPNE	JUVG01000000	PATRIC	USA	North America	2013	human_clinical	sputum	CG258	258	3	3	1	1	1	1	79	KL107	Very high	O2v2	Very high	0	0	0	0	0	0	1	0	0	0	0	0	0	0	0	0	1	0	0	0	0	0	0	0	0	1	0	0
573_1756	CHS86	LGKC01000000	PATRIC	USA	North America	2014	human_unknown	unknown	CG258	11	3	3	1	1	1	1	4	KL125	High	O3s	Very high	0	0	0	1	0	0	0	0	0	0	0	0	0	0	0	0	1	0	0	0	0	0	0	0	0	0	0	0
573_1757	ST258	LGAB01000000	PATRIC	Australia	Oceana	2014	human_clinical	urine	CG258	258	3	3	1	1	1	1	79	KL106	None	O2v2	Very high	0	0	0	0	0	0	0	0	0	0	0	0	0	0	0	0	1	0	1	0	0	0	0	0	1	0	0	0
573_1758	SY-A	LIPM01000000	PATRIC	USA	North America	2014	human_clinical	bile	CG258	258	3	3	1	1	1	1	79	KL107	Good	O2v2	Good	0	0	0	0	0	0	0	0	0	0	0	0	0	0	0	0	1	0	0	0	0	0	0	0	0	0	0	0
573_1759	SY-B	LIPL01000000	PATRIC	USA	North America	2014	human_clinical	respiratory	CG258	258	3	3	1	1	1	1	79	KL107	Good	O2v2	Good	0	0	0	0	0	0	0	0	0	0	0	0	0	0	0	0	1	0	0	1	0	0	0	0	1	0	0	0
573_1760	SY-B2	LIPK01000000	PATRIC	USA	North America	2014	unknown	unknown	CG258	258	3	3	1	1	1	1	79	KL107	Good	O2v2	Good	0	0	0	0	0	0	0	0	0	0	0	0	0	0	0	0	1	0	1	1	0	0	0	0	1	0	0	0
573_1884	B86	LJCD01000000	PATRIC	Israel	Europe	2005	human_clinical	blood	CG258	11	3	3	1	1	1	1	4	KL62	Very high	O2v1	Very high	0	0	0	1	0	0	0	0	0	0	0	0	0	0	0	0	1	0	0	0	0	0	0	0	0	0	0	0
72407_106	ST258_FL	LAKK01000000	PATRIC	USA	North America	2008	human_clinical	urine	CG258	258	3	3	1	1	1	1	79	KL107	High	O2v2	Very high	0	0	0	0	0	0	1	0	0	0	0	0	0	0	0	0	1	0	1	0	0	0	0	0	1	1	0	0
AUSMDU00003483_S15_L001	INF158	SRR5082491	Gorrie et al.	Australia	Oceana	2013	human_clinical	CSF	CG258	340	3	3	1	1	1	1	18	KL15	None	O4	Good	0	0	0	1	0	0	0	0	0	0	0	0	0	0	0	0	1	0	1	0	0	0	0	0	0	0	0	0
ERR276930	unknown	ERR276930	Stoesser et al. 2013	UK	Europe	2011	human_unknown	unknown	CG258	437	3	3	1	1	1	1	31	KL36	Good	O4	Very high	0	0	0	0	0	0	0	0	0	0	0	0	0	0	0	0	0	0	0	0	0	0	0	0	1	0	0	0
ERR314421	unknown	ERR314421	Ellington et al.	UK	Europe	2012	human_clinical	blood	CG258	258	3	3	1	1	1	1	79	KL106	Good	O2v2	Very high	0	0	0	0	0	0	0	0	0	0	0	0	0	0	0	0	1	0	1	0	0	0	0	0	1	0	0	0
ERR349768	136	ERR349768	The et al.	Nepal	Asia	2012	human_clinical	Pus	CG258	340	3	3	1	1	1	1	18	KL15	Very high	O4	Very high	0	0	0	1	0	0	0	0	0	0	0	0	0	0	0	0	1	0	1	0	0	0	0	0	1	0	0	0
ERR349805	320	ERR349805	The et al.	Nepal	Asia	2012	human_clinical	urine	CG258	340	3	3	1	1	1	1	18	KL15	Very high	O4	Very high	0	0	0	0	0	0	0	0	0	0	0	0	0	0	0	0	0	0	1	0	0	0	0	0	0	0	0	0
ERR349822	448	ERR349822	The et al.	Nepal	Asia	2012	human_clinical	urine	CG258	11	3	3	1	1	1	1	4	KL15	Very high	O4	Very high	0	0	0	0	0	0	0	0	0	0	0	0	0	0	0	0	1	0	1	0	0	0	0	0	1	0	0	0
ERR349834	524	ERR349834	The et al.	Nepal	Asia	2012	human_clinical	Catheter tip	CG258	340	3	3	1	1	1	1	18	KL106	Good	O2v2	Very high	0	0	0	1	0	0	0	0	0	0	0	0	0	0	0	0	0	0	1	0	0	0	0	0	0	0	0	1
ERR720244	TG04601	ERR720244	Struve et al.	USA	North America	2005	human_clinical	blood	CG258	unknown_117	3	3	1	1	1	9	18	KL15	Very high	O4	Good	0	0	0	1	0	0	0	0	0	0	0	0	0	0	0	0	0	0	1	0	0	0	0	0	0	0	0	0
ERR720255	TG21539	ERR720255	Struve et al.	USA	North America	unknown	unknown	unknown	CG258	258	3	3	1	1	1	1	79	KL22	None	O1v2	Very high	0	0	0	0	0	0	1	0	0	0	0	0	0	0	0	0	1	0	1	0	0	0	0	0	1	1	0	0
ERR720256	TG21545	ERR720256	Struve et al.	USA	North America	2008	unknown	unknown	CG258	258	3	3	1	1	1	1	79	KL51	Very high	O3s	Very high	0	0	0	0	0	0	1	0	0	0	0	0	0	0	0	0	1	0	1	0	0	0	0	0	1	1	0	0
ERR720265	TG21984	ERR720265	Struve et al.	USA	North America	2010	human_clinical	urine	CG258	258	3	3	1	1	1	1	79	KL107	Good	O2v2	Very high	0	0	0	0	0	0	0	0	0	0	0	0	0	0	0	0	1	0	1	0	0	0	0	0	0	0	0	0
ERR727149	TG21996	ERR727149	Struve et al.	USA	North America	2011	human_clinical	urine	CG258	258	3	3	1	1	1	1	79	KL107	Good	O2v2	Very high	0	0	0	0	0	0	0	0	0	0	0	0	0	0	0	0	1	0	1	0	0	0	0	0	0	0	0	0
ERR727150	TG22026	ERR727150	Struve et al.	USA	North America	2011	human_clinical	urine	CG258	258	3	3	1	1	1	1	79	KL107	Low	O2v2	Very high	0	0	0	0	0	0	0	0	0	0	0	0	0	0	0	0	1	0	1	0	0	0	0	0	0	0	0	0
ERR727151	TG22030	ERR727151	Struve et al.	USA	North America	2011	human_clinical	urine	CG258	258	3	3	1	1	1	1	79	KL107	Very high	O2v2	Very high	0	0	0	0	0	0	0	0	0	0	0	0	0	0	0	0	1	0	1	0	0	0	0	0	0	0	0	0
ERR727152	TG22675	ERR727152	Struve et al.	USA	North America	2010	human_clinical	urine	CG258	258	3	3	1	1	1	1	79	KL107	Very high	O2v2	Very high	0	0	0	0	0	0	0	0	0	0	0	0	0	0	0	0	1	0	1	0	0	0	0	0	0	0	0	0
ERR727153	TG22706	ERR727153	Struve et al.	USA	North America	2010	human_clinical	urine	CG258	258	3	3*	1	1	1	1	79	KL107	Very high	O2v2	Very high	0	0	0	0	0	0	0	0	0	0	0	0	0	0	0	0	1	0	1	0	0	0	0	0	0	0	0	0
ERR727156	TG22672	ERR727156	Struve et al.	USA	North America	2010	human_clinical	urine	CG258	258	3	3	1	1	1	1	79	KL107	Very high	O2v2	Very high	0	0	0	0	0	0	0	0	0	0	0	0	0	0	0	0	1	0	1	0	0	0	0	0	0	0	0	0
KP17_C4PNMANXX_GGACTCCT-TAGATCGC_L006	unknown	SRR5082395	Wyres et al.	unknown	unknown	unknown	human_unknown	unknown	CG258	11	3	3	1	1	1	1	4	KL62	Very high	O2v1	Very high	0	0	0	0	0	0	0	0	0	0	0	0	0	0	0	0	0	0	0	1	0	0	0	0	1	0	0	0
NCTC13438	unknown	na	NCTC3000	unknown	unknown	unknown	unknown	unknown	CG258	258	3	3	1	1	1	1	79	KL107	Good	O2v2	Very high	0	0	0	0	0	0	0	0	0	0	0	0	0	0	0	0	1	0	1	0	0	0	0	0	1	0	0	0
SRR1166945	1747_ST258	SRR1166945	Deleo et al.	USA	North America	2003	human_unknown	unknown	CG258	258	3	3	1	1	1	1	79	KL107	Very high	O2v2	Very high	0	0	0	0	0	0	0	0	0	0	0	0	0	0	0	0	1	0	1	1	0	0	0	0	0	0	0	0
SRR1166946	1748_ST258	SRR1166946	Deleo et al.	USA	North America	2004	human_unknown	unknown	CG258	258	3	3	1	1	1	1	79	KL107	Very high	O2v2	Very high	0	0	0	0	0	0	0	0	0	0	0	0	0	0	0	0	1	0	1	0	0	0	0	0	1	0	0	0
SRR1166947	1749_ST258	SRR1166947	Deleo et al.	USA	North America	2004	human_unknown	unknown	CG258	258	3	3*	1	1	1	1	79*	KL107	Very high	O2v2	Very high	0	0	0	0	0	0	0	0	0	0	0	0	0	0	0	0	1	0	1	0	0	0	0	0	1	0	0	0
SRR1166948	1750_ST258	SRR1166948	Deleo et al.	USA	North America	2004	human_unknown	unknown	CG258	258	3	3	1	1	1	1	79	KL107	Good	O2v2	Very high	0	0	0	0	0	0	1	0	0	0	0	0	0	0	0	0	1	0	1	0	0	0	0	0	0	1	0	0
SRR1166949	1751_ST258	SRR1166949	Deleo et al.	USA	North America	2005	human_unknown	unknown	CG258	258	3	3*	1	1	1	1	79*	KL107	Very high	O2v2	Very high	0	0	0	0	0	0	0	0	0	0	0	0	0	0	0	0	1	0	1	0	0	0	0	0	1	0	0	0
SRR1166950	1752_ST258	SRR1166950	Deleo et al.	USA	North America	2005	human_unknown	unknown	CG258	unknown_296	3	-	1	1	1	1	79	KL106	Good	O2v2	Very high	0	0	0	0	0	0	0	0	0	0	0	0	0	0	0	0	1	0	1	0	0	0	0	0	1	0	0	0
SRR1166951	1753_ST258	SRR1166951	Deleo et al.	USA	North America	2006	human_unknown	unknown	CG258	unknown_240	3	-	1	1	177	1	79	KL107	None	O2v2	Very high	0	0	0	0	0	0	0	0	0	0	0	0	0	0	0	0	1	0	1	0	0	0	0	0	1	0	0	0
SRR1166954	1756_ST418	SRR1166954	Deleo et al.	USA	North America	2007	human_unknown	unknown	CG258	418	3	3*	1	1	1	46	79	KL107	Very high	O2v2	Very high	0	0	0	0	0	0	0	0	0	0	0	0	0	0	0	0	1	0	1	0	0	0	0	0	1	0	0	0
SRR1166955	1757_ST258	SRR1166955	Deleo et al.	USA	North America	2007	human_unknown	unknown	CG258	258	3	3*	1	1	1	1	79	KL107	Very high	O2v2	Good	0	0	0	0	0	0	1	0	0	0	0	0	0	0	0	0	1	0	1	0	0	0	0	0	0	1	0	0
SRR1166957	1759_ST258	SRR1166957	Deleo et al.	USA	North America	2009	human_clinical	urine	CG258	258	3	3	1	1	1	1	79	KL107	Very high	O2v2	Very high	0	0	0	0	0	0	0	0	0	0	0	0	0	0	0	0	1	0	1	1	0	0	0	0	0	0	0	0
SRR1166958	1760_ST379	SRR1166958	Deleo et al.	USA	North America	2009	human_clinical	sputum	CG258	379	44	3	1	1	1	1	79	KL107	Very high	O2v2	Very high	0	0	0	0	0	0	0	0	0	0	0	0	0	0	0	0	1	0	1	0	0	0	0	0	1	0	0	0
SRR1166959	1761_ST258	SRR1166959	Deleo et al.	USA	North America	2009	human_clinical	blood	CG258	258	3	3	1	1	1	1	79	KL106	Good	O2v2	Very high	0	0	0	0	0	0	1	0	0	0	0	0	0	0	0	0	1	0	1	0	0	0	0	0	1	1	0	0
SRR1166960	1762_ST258	SRR1166960	Deleo et al.	USA	North America	2009	human_clinical	sputum	CG258	258	3	3	1	1	1	1	79	KL107	Very high	O2v2	Very high	0	0	0	0	0	0	0	0	0	0	0	0	0	0	0	0	1	0	1	0	0	0	0	0	0	0	0	0
SRR1166961	1763_ST379	SRR1166961	Deleo et al.	USA	North America	2009	human_unknown	unknown	CG258	379	44	3	1	1	1	1	79	KL107	Very high	O2v2	Very high	0	0	0	0	0	0	0	0	0	0	0	0	0	0	0	0	1	0	1	0	0	0	0	0	1	0	0	0
SRR1166965	1767_ST379	SRR1166965	Deleo et al.	USA	North America	2009	human_unknown	unknown	CG258	379	44	3	1	1	1	1	79	KL107	Very high	OL102	None	0	0	0	0	0	0	0	0	0	0	0	0	0	0	0	0	1	0	1	0	0	0	0	0	0	0	0	0
SRR1166966	1768_ST379	SRR1166966	Deleo et al.	USA	North America	2009	human_unknown	unknown	CG258	379	44	3	1	1	1	1	79	KL107	Very high	O2v2	Very high	0	0	0	0	0	0	0	0	0	0	0	0	0	0	0	0	1	0	1	0	0	0	0	0	1	0	0	0
SRR1166968	1770_ST258	SRR1166968	Deleo et al.	USA	North America	2010	human_unknown	unknown	CG258	258	3	3	1	1	1	1	79	KL107	Very high	O2v2	Very high	0	0	0	0	0	0	0	0	0	0	0	0	0	0	0	0	1	0	1	0	0	0	0	0	0	0	0	0
SRR1166969	1771_ST258	SRR1166969	Deleo et al.	USA	North America	2010	human_unknown	unknown	CG258	258	3	3	1	1	1	1	79	KL106	Good	O2v2	Very high	0	0	0	0	0	0	1	0	0	0	0	0	0	0	0	0	1	0	1	0	0	0	0	0	0	1	0	0
SRR1166971	1773_ST258	SRR1166971	Deleo et al.	Canada	North America	2007	human_unknown	unknown	CG258	258	3	3	1	1	1	1	79	KL107	Very high	O2v2	Very high	0	0	0	0	0	0	0	0	0	0	0	0	0	0	0	0	1	0	1	1	0	0	0	0	1	0	0	0
SRR1166972	1774_ST258	SRR1166972	Deleo et al.	Canada	North America	2009	human_unknown	unknown	CG258	258	3	3	1	1	1	1	79	KL107	Very high	O2v2	Very high	0	0	0	0	0	0	0	0	0	0	0	0	0	0	0	0	1	0	1	0	0	0	0	0	1	0	0	0
SRR1166973	1775_ST258	SRR1166973	Deleo et al.	Canada	North America	2009	human_clinical	wound	CG258	258	3	3	1	1	1	1	79	KL106	Very high	O2v2	Very high	0	0	0	0	0	0	0	0	0	0	0	0	0	0	0	0	1	0	1	0	0	0	0	0	1	0	0	0
SRR1166974	1776_ST258	SRR1166974	Deleo et al.	USA	North America	2009	human_unknown	unknown	CG258	258	3	3	1	1	1	1	79	KL106	Good	O2v2	Very high	0	0	0	0	0	0	0	0	0	0	0	0	0	0	0	0	1	0	1	0	0	0	0	0	1	0	0	0
SRR1166976	1778_ST258	SRR1166976	Deleo et al.	USA	North America	2010	human_clinical	blood	CG258	258	3	3	1	1	1	1	79	KL106	Good	O2v2	Very high	0	0	0	0	0	0	1	0	0	0	0	0	0	0	0	0	1	0	1	0	0	0	0	0	1	1	0	0
SRR1166980	1782_ST258	SRR1166980	Deleo et al.	USA	North America	2006	human_unknown	unknown	CG258	258	3	3	1	1	1	1	79	KL107	Very high	O2v2	Very high	0	0	0	0	0	0	1	0	0	0	0	0	0	0	0	0	1	0	1	0	0	0	0	0	1	1	0	0
SRR1166981	1783_ST258	SRR1166981	Deleo et al.	USA	North America	2007	human_unknown	unknown	CG258	258	3	3*	1	1	1	1	79	KL107	Very high	O2v2	Good	0	0	0	0	0	0	1	0	0	0	0	0	0	0	0	0	1	0	1	0	0	0	0	0	1	1	0	0
SRR1166982	1784_ST258	SRR1166982	Deleo et al.	USA	North America	2008	human_unknown	unknown	CG258	258	3	3	1	1	1	1	79	KL107	Very high	O2v2	Very high	0	0	0	0	0	0	0	0	0	1	0	0	0	0	0	0	1	0	1	1	0	0	0	0	1	0	0	0
SRR1166983	1785_ST258	SRR1166983	Deleo et al.	USA	North America	2009	human_unknown	unknown	CG258	258	3	3	1	1	1	1	79	KL107	Very high	OL102	None	0	0	0	0	0	0	0	0	0	0	0	0	0	0	0	0	1	0	1	0	0	0	0	0	0	0	0	0
SRR1166984	1786_ST258	SRR1166984	Deleo et al.	USA	North America	2010	human_unknown	unknown	CG258	258	3	3	1	1	1	1	79	KL107	Very high	O2v2	Very high	0	0	0	0	0	0	1	0	0	0	0	0	0	0	0	0	1	0	1	0	0	0	0	0	1	1	0	0
SRR1166988	1790_ST258	SRR1166988	Deleo et al.	USA	North America	2011	human_unknown	unknown	CG258	258	3	3	1	1	1	1	79	KL107	Very high	O2v2	Very high	0	0	0	0	0	0	0	0	0	0	0	0	0	0	0	0	1	0	1	0	0	0	0	0	0	0	0	0
SRR1166989	1791_ST512	SRR1166989	Deleo et al.	Colombia	South America	2010	human_unknown	unknown	CG258	512	54	3*	1	1	1	1	79	KL107	Very high	O2v2	Very high	0	0	0	0	0	0	0	0	0	0	0	0	0	0	0	0	1	0	1	0	0	0	0	0	1	0	0	0
SRR1166990	1792_ST512	SRR1166990	Deleo et al.	Colombia	South America	2010	human_unknown	unknown	CG258	512	54	3	1	1	1	1	79	KL107	Very high	O2v2	Very high	0	0	0	0	0	0	0	0	0	0	0	0	0	0	0	0	1	0	1	0	0	0	0	0	1	0	0	0
SRR1166991	1793_ST258	SRR1166991	Deleo et al.	USA	North America	2009	human_unknown	unknown	CG258	258	3	3*	1	1	1	1	79	KL107	Very high	O2v2	Very high	0	0	0	0	0	0	0	0	0	0	0	0	0	0	0	0	1	0	1	0	0	0	0	0	1	0	0	0
SRR1166992	1794_ST258	SRR1166992	Deleo et al.	USA	North America	2009	human_unknown	unknown	CG258	258	3	3*	1	1	1	1	79	KL107	Very high	O2v2	Very high	0	0	0	0	0	0	0	0	0	0	0	0	0	0	0	0	1	0	1	0	0	0	0	0	1	0	0	0
SRR1166993	1795_ST258	SRR1166993	Deleo et al.	Italy	Europe	2009	human_unknown	unknown	CG258	258	3	3	1	1	1	1	79	KL106	Good	O2v2	Very high	0	0	0	0	0	0	0	0	0	0	0	0	0	0	0	0	1	0	1	0	0	0	0	0	1	0	0	0
SRR1166994	1796_ST258	SRR1166994	Deleo et al.	USA	North America	2010	human_unknown	unknown	CG258	258	3	3	1	1	1	1	79	KL106	Good	O2v2	Very high	0	0	0	0	0	0	1	0	0	0	0	0	0	0	0	0	1	0	1	0	0	0	0	0	0	1	0	0
SRR1166995	1797_ST258	SRR1166995	Deleo et al.	USA	North America	2010	human_unknown	unknown	CG258	258	3	3	1	1	1	1	79	KL107	Very high	O2v2	Very high	0	0	0	0	0	0	1	0	0	0	0	0	0	0	0	0	1	0	1	0	0	0	0	0	0	1	0	0
SRR1166996	1798_ST258	SRR1166996	Deleo et al.	USA	North America	2010	human_unknown	unknown	CG258	258	3	3	1	1	1	1	79	KL106	Good	O2v2	Very high	0	0	0	0	0	0	1	0	0	0	0	0	0	0	0	0	1	0	1	0	0	0	0	0	1	1	0	0
SRR1166997	1800_ST258	SRR1166997	Deleo et al.	USA	North America	2010	human_unknown	unknown	CG258	258	3	3*	1	1	1	1	79	KL106	Good	O2v2	Very high	0	0	0	0	0	0	0	0	0	0	0	0	0	0	0	0	1	0	0	0	0	0	0	0	0	0	0	0
SRR1167003	1806_ST258	SRR1167003	Deleo et al.	USA	North America	2010	human_clinical	blood	CG258	258	3	3	1	1	1	1	79	KL106	Good	O2v2	Good	0	0	0	0	0	0	1	0	0	0	0	0	0	0	0	0	1	0	1	0	0	0	0	0	1	1	0	0
SRR1167022	1825_ST512	SRR1167022	Deleo et al.	Colombia	South America	2012	human_unknown	unknown	CG258	512	54	3	1	1	1	1	79	KL107	Very high	O2v2	Very high	0	0	0	0	0	0	0	0	0	0	0	0	0	0	0	0	1	0	1	0	0	0	0	0	0	0	0	0
SRR1508855	H32	SRR1508855	Stoesser et al. 2014	Nepal	Asia	2012	human_clinical	urine	CG258	11	3	3	1	1	1	1	4	KL15	Very high	O4	Very high	0	0	0	1	0	0	0	0	0	0	0	0	0	0	0	0	1	0	1	0	0	0	0	0	1	0	0	0
SRR1508882	C5250	SRR1508882	Stoesser et al. 2014	Nepal	Asia	2008	human_clinical	Blood or urine	CG258	340	3	3	1	1	1	1	18	KL15	Very high	O4	Very high	0	0	0	1	0	0	0	0	0	0	0	0	0	0	0	0	1	0	1	0	0	0	0	0	1	0	0	0
SRR1508883	C5243	SRR1508883	Stoesser et al. 2014	Nepal	Asia	2008	human_clinical	Blood or urine	CG258	340	3	3	1	1	1	1	18	KL15	Very high	O4	Very high	0	0	0	1	0	0	0	0	0	0	0	0	0	0	0	0	1	0	1	0	0	0	0	0	1	0	0	0
SRR1561198	Australia-2010	SRR1561198	Bowers et al.	Australia	Oceana	2010	human_unknown	unknown	CG258	1199	3	3	1	1	1	67	79	KL106	Good	O2v2	Very high	0	0	0	0	0	0	0	0	0	0	0	0	0	0	0	0	1	0	1	0	0	0	0	0	1	0	0	0
SRR1561199	Brazil-2006	SRR1561199	Bowers et al.	Brazil	South America	2006	human_unknown	unknown	CG258	11	3	3	1	1	1	1	4	KL8	High	O2v2	Very high	0	0	0	0	0	0	0	0	0	0	0	0	0	1	0	0	0	0	1	0	0	0	0	0	0	0	0	0
SRR1561200	Brazil-2007a	SRR1561200	Bowers et al.	Brazil	South America	2007	human_unknown	unknown	CG258	258	3	3	1	1	1	1	79	KL106	Good	O2v2	Very high	0	0	0	0	0	0	0	0	0	0	0	0	0	0	0	0	1	0	1	0	0	0	0	0	0	0	0	0
SRR1561201	Brazil-2007b	SRR1561201	Bowers et al.	Brazil	South America	2007	human_unknown	unknown	CG258	258	3	3	1	1	1	1	79	KL106	Good	O2v2	Very high	0	0	0	0	0	0	0	0	0	0	0	0	0	0	0	0	1	0	1	0	0	0	0	0	0	0	0	0
SRR1561202	Brazil-2008a	SRR1561202	Bowers et al.	Brazil	South America	2008	human_unknown	unknown	CG258	437	3	3	1	1	1	1	31	KL36	Good	O4	Very high	0	0	0	0	0	0	0	0	0	0	0	0	0	0	0	0	0	0	1	0	0	0	0	0	0	0	0	0
SRR1561203	Brazil-2008b	SRR1561203	Bowers et al.	Brazil	South America	2008	human_unknown	unknown	CG258	437	3	3	1	1	1	1	31	KL36	Very high	O4	Very high	0	0	0	0	0	0	0	0	0	0	0	0	0	0	0	0	1	0	1	0	0	0	0	0	1	0	0	0
SRR1561204	Brazil-2009a	SRR1561204	Bowers et al.	Brazil	South America	2009	human_unknown	unknown	CG258	11	3	3	1	1	1	1	4	KL127	Good	OL101	Good	0	0	0	0	0	0	0	0	0	0	0	0	0	0	0	0	0	0	1	0	0	0	0	0	1	0	0	0
SRR1561205	Brazil-2009b	SRR1561205	Bowers et al.	Brazil	South America	2009	human_unknown	unknown	CG258	437	3	3	1	1	1	1	31	KL36	Good	O4	Very high	0	0	0	1	0	0	0	0	0	0	0	0	0	1	0	0	1	0	1	0	0	0	0	0	0	0	0	0
SRR1561206	Brazil-2010a	SRR1561206	Bowers et al.	Brazil	South America	2010	human_unknown	unknown	CG258	340	3	3	1	1	1	1	18	KL15	Very high	O4	Very high	0	0	0	0	0	0	0	0	0	0	0	0	0	0	0	0	1	0	1	0	0	0	0	0	0	0	0	1
SRR1561207	Brazil-2010b	SRR1561207	Bowers et al.	Brazil	South America	2010	human_unknown	unknown	CG258	340	3	3	1	1	1	1	18	KL15	Very high	O4	Very high	0	0	0	1	0	0	0	0	0	0	0	0	0	0	0	0	0	0	0	0	0	0	0	0	0	0	0	1
SRR1561208	Brazil-2010c	SRR1561208	Bowers et al.	Brazil	South America	2010	human_unknown	unknown	CG258	855	3	3	1	1	1	1	26	KL10	Good	O3l	Good	0	0	0	0	0	0	0	0	0	0	0	0	0	0	0	0	1	0	1	0	0	0	0	0	0	0	0	0
SRR1561209	Brazil-2010d	SRR1561209	Bowers et al.	Brazil	South America	2010	human_unknown	unknown	CG258	855	3	3	1	1	1	1	26	KL10	Good	O3l	Good	0	0	0	0	0	0	0	0	0	0	0	0	0	1	0	0	0	0	1	0	0	0	0	0	0	0	0	1
SRR1561210	Brazil-2010e	SRR1561210	Bowers et al.	Brazil	South America	2010	human_unknown	unknown	CG258	11	3	3	1	1	1	1?	4	KL64	Very high	O2v1	Very high	0	0	0	0	0	0	0	0	0	0	0	0	0	1	0	0	0	0	0	0	0	0	0	0	0	0	0	1
SRR1561211	Canada-2009a	SRR1561211	Bowers et al.	Canada	North America	2009	human_unknown	unknown	CG258	512	54	3	1	1	1	1	79	KL107	Very high	O2v2	Very high	0	0	0	0	0	0	0	0	0	0	0	0	0	0	0	0	1	0	1	0	0	0	0	0	1	0	0	0
SRR1561215	Colombia-2009a	SRR1561215	Bowers et al.	Colombia	South America	2009	human_unknown	unknown	CG258	258	3	3	1	1	1	1	79	KL107	Very high	O2v2	Very high	0	0	0	0	0	0	1	0	0	0	0	0	0	0	0	0	1	0	1	0	0	0	0	0	0	1	0	0
SRR1561216	Colombia-2009b	SRR1561216	Bowers et al.	Colombia	South America	2009	human_unknown	unknown	CG258	258	3	3	1	1	1	1	79	KL107	Very high	O2v2	Very high	0	0	0	0	0	0	1	0	0	0	0	0	0	0	0	0	1	0	1	0	0	0	0	0	0	1	0	0
SRR1561217	Denmark-2009a	SRR1561217	Bowers et al.	Denmark	Europe	2009	human_unknown	unknown	CG258	258	3	3	1	1	1	1	79	KL106	Good	O2v2	Very high	0	0	0	0	0	0	0	0	0	0	0	0	0	0	0	0	1	0	1	0	0	0	0	0	1	0	0	0
SRR1561218	Denmark-2009b	SRR1561218	Bowers et al.	Denmark	Europe	2009	human_unknown	unknown	CG258	258	3	3	1	1	1	1	79	KL106	Good	O2v2	Very high	0	0	0	0	0	0	0	0	0	0	0	0	0	0	0	0	1	0	1	0	0	0	0	0	1	0	0	0
SRR1561219	Finland-2009a	SRR1561219	Bowers et al.	Finland	Europe	2009	human_unknown	unknown	CG258	258	3	3	1	1	1	1	79	KL106	Good	O2v2	Very high	0	0	0	0	0	0	0	0	0	0	0	0	0	0	0	0	1	0	0	0	0	0	0	0	1	0	0	0
SRR1561220	Finland-2009b	SRR1561220	Bowers et al.	Finland	Europe	2009	human_unknown	unknown	CG258	258	3	3	1	1	1	1	79	KL106	Good	O2v2	Very high	0	0	0	0	0	0	0	0	0	0	0	0	0	0	0	0	1	0	1	0	0	0	0	0	1	0	0	0
SRR1561221	Finland-2009c	SRR1561221	Bowers et al.	Finland	Europe	2009	human_unknown	unknown	CG258	258	3	3	1	1	1	1	79	KL106	Good	O2v2	Very high	0	0	0	0	0	0	0	0	0	0	0	0	0	0	0	0	1	0	1	0	0	0	0	0	1	0	0	0
SRR1561222	Greece-2007	SRR1561222	Bowers et al.	Greece	Europe	2007	human_unknown	unknown	CG258	258	3	3	1	1	1	1	79	KL106	Good	O2v2	Very high	0	0	0	0	0	0	0	0	0	0	0	0	0	0	0	0	1	0	1	0	0	0	0	0	1	0	0	0
SRR1561223	Greece-2008	SRR1561223	Bowers et al.	Greece	Europe	2008	human_unknown	unknown	CG258	258	3	3	1	1	1	1	79	KL106	Good	O2v2	Very high	0	0	0	0	0	0	0	0	0	0	0	0	0	0	0	0	1	0	1	0	0	0	0	0	1	0	0	0
SRR1561225	Greece-2010	SRR1561225	Bowers et al.	Greece	Europe	2010	human_unknown	unknown	CG258	258	3	3	1	1	1	1	79	KL106	Good	O2v2	Very high	0	0	0	0	0	0	0	0	0	0	0	0	0	0	0	0	1	0	1	0	0	0	0	0	1	0	0	0
SRR1561226	Greece-2011	SRR1561226	Bowers et al.	Greece	Europe	2011	human_unknown	unknown	CG258	258	3	3	1	1	1	1	79	KL106	Good	O2v2	Very high	0	0	0	0	0	0	0	0	0	0	0	0	0	0	0	0	1	0	1	0	0	0	0	0	1	0	0	0
SRR1561227	Guatemala-2009	SRR1561227	Bowers et al.	Guatemala	South America	2009	human_unknown	unknown	CG258	11	3	3*?	1	1	1	1	4?	KL103	Very high	O2v1	Very high	0	0	0	1	0	0	0	1	0	0	0	0	0	0	0	0	0	0	1	0	0	0	0	0	1	0	0	0
SRR1561228	Hong Kong-2008	SRR1561228	Bowers et al.	Hong Kong	Asia	2008	human_unknown	unknown	CG258	11	3	3	1	1	1	1	4	KL105	Perfect	O2v2	Very high	0	0	0	0	0	0	0	0	0	0	0	0	0	0	0	0	1	0	1	0	0	0	0	0	1	0	0	0
SRR1561232	India-2008b	SRR1561232	Bowers et al.	India	Asia	2008	human_unknown	unknown	CG258	437	3	3	1	1	1	1	31	KL36	Very high	O4	Very high	0	0	0	1	0	0	0	0	0	0	0	0	0	0	0	0	1	0	0	0	0	0	0	0	1	0	0	0
SRR1561233	India-2008c	SRR1561233	Bowers et al.	India	Asia	2008	human_unknown	unknown	CG258	437	3	3	1	1	1	1	31	KL36	Very high	O4	Very high	0	0	0	1	0	0	0	0	0	0	0	0	0	0	0	0	1	0	1	0	0	0	0	0	1	0	0	0
SRR1561237	Israel-2007c	SRR1561237	Bowers et al.	Israel	Europe	2007	human_unknown	unknown	CG258	340	3	3	1	1	1	1	18	KL149	Very high	O4	Very high	0	0	0	1	0	0	0	0	0	0	0	0	0	0	0	0	1	0	1	0	0	0	0	0	1	0	0	0
SRR1561239	Italy-2008	SRR1561239	Bowers et al.	Italy	Europe	2008	human_unknown	unknown	CG258	258	3	3	1	1	1	1	79	KL107	Very high	O2v2	Very high	0	0	0	0	0	0	0	0	0	0	0	0	0	0	0	0	1	0	1	0	0	0	0	0	1	0	0	0
SRR1561240	Italy-2009	SRR1561240	Bowers et al.	Italy	Europe	2009	human_unknown	unknown	CG258	258	3	3	1	1	1	1	79	KL106	Good	O2v2	Very high	0	0	0	0	0	0	0	0	0	0	0	0	0	0	0	0	1	0	1	0	0	0	0	0	1	0	0	0
SRR1561241	Italy-2011a	SRR1561241	Bowers et al.	Italy	Europe	2011	human_unknown	unknown	CG258	258	3	3	1	1	1	1	79	KL106	Good	O2v2	Very high	0	0	0	0	0	0	0	0	0	0	0	0	0	0	0	0	1	0	1	0	0	0	0	0	1	0	0	0
SRR1561242	Italy-2011b	SRR1561242	Bowers et al.	Italy	Europe	2011	human_unknown	unknown	CG258	258	3	3	1	1	1	1	79	KL106	Good	O2v2	Very high	0	0	0	0	0	0	0	0	0	0	0	0	0	0	0	0	1	0	0	0	0	0	0	0	1	0	0	0
SRR1561243	Italy-2011c	SRR1561243	Bowers et al.	Italy	Europe	2011	human_unknown	unknown	CG258	512	54	3	1	1	1	1	79	KL107	Good	O2v2	Very high	0	0	0	0	0	0	0	0	0	0	0	0	0	0	0	0	1	0	1	0	0	0	0	0	0	0	0	0
SRR1561244	Italy-Palermo-2008	SRR1561244	Bowers et al.	Italy	Europe	2008	human_unknown	unknown	CG258	258	3	3	1	1	1	1	79	KL107	Very high	O2v2	Very high	0	0	0	0	0	0	0	0	0	0	0	0	0	0	0	0	1	0	1	0	0	0	0	0	1	0	0	0
SRR1561245	Italy-Palermo-2009a	SRR1561245	Bowers et al.	Italy	Europe	2009	human_unknown	unknown	CG258	258	3	3	1	1	1	1	79	KL107	Very high	O2v2	Very high	0	0	0	0	0	0	0	0	0	0	0	0	0	0	0	0	1	0	1	0	0	0	0	0	1	0	0	0
SRR1561246	Italy-Palermo-2009b	SRR1561246	Bowers et al.	Italy	Europe	2009	human_unknown	unknown	CG258	258	3	3	1	1	1	1	79	KL107	Very high	O2v2	Very high	0	0	0	0	0	0	0	0	0	0	0	0	0	0	0	0	1	0	1	0	0	0	0	0	1	0	0	0
SRR1561247	Italy-Palermo-2009c	SRR1561247	Bowers et al.	Italy	Europe	2009	human_unknown	unknown	CG258	258	3	3	1	1	1	1	79	KL107	Very high	O2v2	Very high	0	0	0	0	0	0	0	0	0	0	0	0	0	0	0	0	1	0	1	0	0	0	0	0	1	0	0	0
SRR1561248	Italy-Palermo-2009d	SRR1561248	Bowers et al.	Italy	Europe	2009	human_unknown	unknown	CG258	258	3	3	1	1	1	1	79	KL107	Very high	O2v2	Very high	0	0	0	0	0	0	0	0	0	0	0	0	0	0	0	0	1	0	1	0	0	0	0	0	1	0	0	1
SRR1561249	Italy-Palermo-2009e	SRR1561249	Bowers et al.	Italy	Europe	2009	human_unknown	unknown	CG258	258	3	3	1	1	1	1	79	KL107	Very high	O2v2	Very high	0	0	0	0	0	0	0	0	0	0	0	0	0	0	0	0	1	0	1	0	0	0	0	0	1	0	0	0
SRR1561251	Italy-Palermo-2009g	SRR1561251	Bowers et al.	Italy	Europe	2009	human_unknown	unknown	CG258	258	3	3	1	1	1	1	79	KL107	Very high	O2v2	Very high	0	0	0	0	0	0	0	0	0	0	0	0	0	0	0	0	1	0	1	0	0	0	0	0	0	0	0	0
SRR1561252	Italy-Palermo-2009h	SRR1561252	Bowers et al.	Italy	Europe	2009	human_unknown	unknown	CG258	258	3	3	1	1	1	1	79	KL107	Very high	O2v2	Very high	0	0	0	0	0	0	0	0	0	0	0	0	0	0	0	0	1	0	1	0	0	0	0	0	1	0	0	0
SRR1561253	Italy-Palermo-2009i	SRR1561253	Bowers et al.	Italy	Europe	2009	human_unknown	unknown	CG258	258	3	3	1	1	1	1	79	KL107	Very high	O2v2	Very high	0	0	0	0	0	0	0	0	0	0	0	0	0	0	0	0	1	0	1	0	0	0	0	0	1	0	0	0
SRR1561254	Italy-Palermo-2009j	SRR1561254	Bowers et al.	Italy	Europe	2009	human_unknown	unknown	CG258	258	3	3	1	1	1	1	79	KL107	Very high	O2v2	Very high	0	0	0	0	0	0	0	0	0	0	0	0	0	0	0	0	1	0	1	0	0	0	0	0	1	0	0	0
SRR1561255	Italy-Palermo-2009k	SRR1561255	Bowers et al.	Italy	Europe	2009	human_unknown	unknown	CG258	258	3	3	1	1	1	1	79	KL107	Very high	O2v2	Very high	0	0	0	0	0	0	0	0	0	0	0	0	0	0	0	0	1	0	1	0	0	0	0	0	1	0	0	0
SRR1561256	Italy-Palermo-2009l	SRR1561256	Bowers et al.	Italy	Europe	2009	human_unknown	unknown	CG258	258	3	3	1	1	1	1	79	KL107	Very high	O2v2	Very high	0	0	0	0	0	0	0	0	0	0	0	0	0	0	0	0	1	0	1	0	0	0	0	0	1	0	0	0
SRR1561257	Italy-Palermo-2010a	SRR1561257	Bowers et al.	Italy	Europe	2010	human_unknown	unknown	CG258	258	3	3	1	1	1	1	79	KL107	Very high	O2v2	Very high	0	0	0	0	0	0	0	0	0	0	0	0	0	0	0	0	1	0	1	0	0	0	0	0	1	0	0	0
SRR1561258	Italy-Palermo-2010b	SRR1561258	Bowers et al.	Italy	Europe	2010	human_unknown	unknown	CG258	258	3	3	1	1	1	1	79	KL107	Good	O2v2	Very high	0	0	0	0	0	0	0	0	0	0	0	0	0	0	0	0	1	0	1	0	0	0	0	0	1	0	0	0
SRR1561259	Italy-Palermo-2010c	SRR1561259	Bowers et al.	Italy	Europe	2010	human_unknown	unknown	CG258	258	3	3	1	1	1	1	79	KL107	Very high	O2v2	Very high	0	0	0	0	0	0	0	0	0	0	0	0	0	0	0	0	1	0	1	0	0	0	0	0	1	0	0	0
SRR1561260	Italy-Palermo-2010d	SRR1561260	Bowers et al.	Italy	Europe	2010	human_unknown	unknown	CG258	258	3	3	1	1	1	1	79	KL107	Very high	O2v2	Very high	0	0	0	0	0	0	0	0	0	0	0	0	0	0	0	0	1	0	1	0	0	0	0	0	1	0	0	0
SRR1561261	Italy-Palermo-2010e	SRR1561261	Bowers et al.	Italy	Europe	2010	human_unknown	unknown	CG258	258	3	3	1	1	1	1	79	KL107	None	OL102	None	0	0	0	0	0	0	0	0	0	0	0	0	0	0	0	0	1	0	1	0	0	0	0	0	1	0	0	0
SRR1561262	Italy-Palermo-2011a	SRR1561262	Bowers et al.	Italy	Europe	2011	human_unknown	unknown	CG258	258	3	3	1	1	1	1	79	KL107	Very high	O2v1	Good	0	0	0	0	0	0	0	0	0	0	0	0	0	0	0	0	1	0	1	0	0	0	0	0	1	0	0	0
SRR1561263	Italy-Palermo-2011b	SRR1561263	Bowers et al.	Italy	Europe	2011	human_unknown	unknown	CG258	258	3	3	1	1	1	1	79	KL107	Very high	O2v1	Good	0	0	0	0	0	0	0	0	0	0	0	0	0	0	0	0	1	0	1	0	0	0	0	0	1	0	0	0
SRR1561264	Italy-Palermo-2011c	SRR1561264	Bowers et al.	Italy	Europe	2011	human_unknown	unknown	CG258	258	3	3	1	1	1	1	79	KL107	Very high	O2v1	Good	0	0	0	0	0	0	0	0	0	0	0	0	0	0	0	0	1	0	1	0	0	0	0	0	1	0	0	0
SRR1561265	Italy-Palermo-2011d	SRR1561265	Bowers et al.	Italy	Europe	2011	human_unknown	unknown	CG258	258	3	3	1	1	1	1	79	KL107	Very high	O2v1	Good	0	0	0	1	0	0	0	0	0	0	0	0	0	0	0	0	1	0	1	0	0	0	0	0	1	0	0	0
SRR1561266	Italy-Palermo-2011e	SRR1561266	Bowers et al.	Italy	Europe	2011	human_unknown	unknown	CG258	258	3	3	1	1	1	1	79	KL107	Very high	O2v2	Very high	0	0	0	0	0	0	0	0	0	0	0	0	0	0	0	0	1	0	1	0	0	0	0	0	1	0	0	0
SRR1561267	Italy-Palermo-2011f	SRR1561267	Bowers et al.	Italy	Europe	2011	human_unknown	unknown	CG258	258	3	3	1	1	1	1	79	KL107	Very high	O2v1	Good	0	0	0	0	0	0	0	0	0	0	0	0	0	0	0	0	1	0	1	0	0	0	0	0	1	0	0	0
SRR1561268	Italy-Palermo-2011g	SRR1561268	Bowers et al.	Italy	Europe	2011	human_unknown	unknown	CG258	258	3	3	1	1	1	1	79	KL107	Very high	OL102	None	0	0	0	0	0	0	0	0	0	0	0	0	0	0	0	0	1	0	1	0	0	0	0	0	1	0	0	0
SRR1561269	Italy-Palermo-2011h	SRR1561269	Bowers et al.	Italy	Europe	2011	human_unknown	unknown	CG258	258	3	3	1	1	1	1	79	KL107	Very high	O2v2	Very high	0	0	0	0	0	0	0	0	0	0	0	0	0	0	0	0	1	0	1	0	0	0	0	0	1	0	0	0
SRR1561270	Italy-Palermo-2011i	SRR1561270	Bowers et al.	Italy	Europe	2011	human_unknown	unknown	CG258	258	3	3	1	1	1	1	79	KL107	Very high	O2v2	Very high	0	0	0	0	0	0	0	0	0	0	0	0	0	0	0	0	1	0	1	0	0	0	0	0	1	0	0	0
SRR1561271	Italy-Palermo-2011j	SRR1561271	Bowers et al.	Italy	Europe	2011	human_unknown	unknown	CG258	258	3	3	1	1	1	1	79	KL107	Very high	O2v2	Very high	0	0	0	0	0	0	0	0	0	0	0	0	0	0	0	0	1	0	1	0	0	0	0	0	1	0	0	0
SRR1561274	Malaysia-2009	SRR1561274	Bowers et al.	Malaysia	Asia	2009	human_unknown	unknown	CG258	11	3	3	1	1	1	1	4	KL105	Perfect	O2v2	Very high	0	0	0	1	0	0	0	0	0	0	0	0	0	0	0	0	1	0	1	0	0	0	0	0	0	0	0	0
SRR1561276	Poland-2008	SRR1561276	Bowers et al.	Poland	Europe	2008	human_unknown	unknown	CG258	258	3	3	1	1	1	1	79	KL107	Very high	O2v2	Very high	0	0	0	1	0	0	1	0	0	0	0	0	0	0	0	0	1	0	1	0	0	0	0	0	0	1	0	0
SRR1561277	Poland-2009a	SRR1561277	Bowers et al.	Poland	Europe	2009	human_unknown	unknown	CG258	258	3	3	1	1	1	1	79	KL106	Good	O2v2	Very high	0	0	0	0	0	0	0	0	0	0	0	0	0	0	0	0	1	0	1	0	0	0	0	0	1	0	0	0
SRR1561278	Poland-2009b	SRR1561278	Bowers et al.	Poland	Europe	2009	human_unknown	unknown	CG258	258	3	3	1	1	1	1	79	KL106	Good	O2v2	Very high	0	0	0	0	0	0	0	0	0	0	0	0	0	0	0	0	1	0	1	0	0	0	0	0	1	0	0	0
SRR1561280	Poland-2009d	SRR1561280	Bowers et al.	Poland	Europe	2009	human_unknown	unknown	CG258	258	3	3	1	1	1	1	79	KL106	Good	O2v2	Very high	0	0	0	0	0	0	0	0	0	0	0	0	0	0	0	0	1	0	1	0	0	0	0	0	1	0	0	0
SRR1561281	Poland-2009e	SRR1561281	Bowers et al.	Poland	Europe	2009	human_unknown	unknown	CG258	258	3	3	1	1	1	1	79	KL106	Good	O2v2	Very high	0	0	0	1	0	0	0	0	0	0	0	0	0	0	0	0	1	0	1	0	0	0	0	0	1	0	0	0
SRR1561282	Singapore-2008	SRR1561282	Bowers et al.	Singapore	Asia	2008	human_unknown	unknown	CG258	11	3	3	1	1	1	1	4	KL105	High	O2v2	Very high	0	0	0	1	0	0	0	0	0	0	0	0	0	0	0	0	1	0	1	0	0	0	0	0	0	0	0	0
SRR1561283	Thailand-2007	SRR1561283	Bowers et al.	Thailand	Asia	2007	human_unknown	unknown	CG258	11	3	3	1	1	1	1	4	KL15	Good	O4	Very high	0	0	0	1	0	0	0	0	0	0	0	0	0	0	0	0	1	0	1	0	0	0	0	0	1	0	0	0
SRR1561284	Thailand-2008a	SRR1561284	Bowers et al.	Thailand	Asia	2008	human_unknown	unknown	CG258	11	3	3	1	1	1	1	4	KL15	Very high	O4	Good	0	0	0	1	0	0	0	0	0	0	0	0	0	0	0	0	1	0	1	0	0	0	0	0	1	0	0	0
SRR1561285	Thailand-2008b	SRR1561285	Bowers et al.	Thailand	Asia	2008	human_unknown	unknown	CG258	11	3	3	1	1	1	1	4	KL15	Very high	O4	Very high	0	0	0	1	0	0	0	0	0	0	0	0	0	0	0	0	0	0	1	0	0	0	0	0	1	0	0	0
SRR1561287	Thailand-2008d	SRR1561287	Bowers et al.	Thailand	Asia	2008	human_unknown	unknown	CG258	340	3	3	1	1	1	1	18	KL15	Good	O4	Very high	0	0	0	1	0	0	0	0	0	0	0	0	0	0	0	0	1	0	1	0	0	0	0	0	0	0	0	0
SRR1561289	Thailand-2008f	SRR1561289	Bowers et al.	Thailand	Asia	2008	human_unknown	unknown	CG258	340	3	3	1	1	1	1	18	KL15	Very high	O4	Very high	0	0	0	1	0	0	0	0	0	0	0	0	0	0	0	0	1	0	1	0	0	0	0	0	0	0	0	0
SRR1561290	Thailand-2008g	SRR1561290	Bowers et al.	Thailand	Asia	2008	human_unknown	unknown	CG258	340	3	3	1	1	1	1	18	KL55	Very high	OL104	Good	0	0	0	1	0	0	0	0	0	0	0	0	0	0	0	0	1	0	1	0	0	0	0	0	1	0	0	0
SRR1561291	Thailand-2008h	SRR1561291	Bowers et al.	Thailand	Asia	2008	human_unknown	unknown	CG258	340	3	3	1	1	1	1	18	KL15	Very high	O4	Very high	0	0	0	1	0	0	0	0	0	0	0	0	0	0	0	0	1	0	1	0	0	0	0	0	0	0	0	0
SRR1561292	Thailand-2008i	SRR1561292	Bowers et al.	Thailand	Asia	2008	human_unknown	unknown	CG258	340	3	3	1	1	1	1	18	KL15	Very high	O4	Very high	0	0	0	1	0	0	0	0	0	0	0	0	0	0	0	0	1	0	1	0	0	0	0	0	0	0	0	0
SRR1561293	US-AZ-2006a	SRR1561293	Bowers et al.	USA	North America	2006	human_unknown	unknown	CG258	258	3	3	1	1	1	1	79	KL107	Very high	O2v2	Very high	0	0	0	0	0	0	0	0	0	0	0	0	0	0	0	0	1	0	1	0	0	0	0	0	0	0	0	0
SRR1561294	US-AZ-2006b	SRR1561294	Bowers et al.	USA	North America	2006	human_unknown	unknown	CG258	258	3	3	1	1	1	1	79	KL107	Very high	O2v2	Very high	0	0	0	0	0	0	1	0	0	0	0	0	0	0	0	0	1	0	1	0	0	0	0	0	1	1	0	0
SRR1561295	US-CA-2007a	SRR1561295	Bowers et al.	USA	North America	2007	human_unknown	unknown	CG258	340	3	3	1	1	1	1	18	KL15	Very high	O4	Very high	0	0	0	1	0	0	0	0	0	0	0	0	0	1	0	0	1	0	1	0	0	0	0	0	1	0	0	0
SRR1561296	US-CA-2007b	SRR1561296	Bowers et al.	USA	North America	2007	human_unknown	unknown	CG258	258	3	3	1	1	1	1	79	KL107	Good	O2v2	Very high	0	0	0	1	0	0	0	0	0	0	0	0	0	0	0	0	1	0	1	1	0	0	0	0	1	0	0	0
SRR1561297	US-CA-2008	SRR1561297	Bowers et al.	USA	North America	2008	human_unknown	unknown	CG258	833	3	3	1	1	1	1	12	KL17	Very high	O4	Very high	0	0	0	1	0	0	0	0	0	0	0	0	0	0	0	0	1	1	1	0	0	0	0	0	0	0	0	0
SRR1561298	US-CA-2010a	SRR1561298	Bowers et al.	USA	North America	2010	human_unknown	unknown	CG258	11	3	3	1	1	1	1	4	KL74	Very high	O3s	Good	0	0	0	1	0	0	0	0	0	0	0	0	0	0	0	0	1	0	1	0	0	0	0	0	0	0	0	0
SRR1561301	US-CO-2007	SRR1561301	Bowers et al.	USA	North America	2007	human_unknown	unknown	CG258	258	3	3	1	1	1	1	79	KL107	Very high	O2v2	Very high	0	0	0	0	0	0	1	0	0	0	0	0	0	0	0	0	1	0	1	0	0	0	0	0	1	1	0	0
SRR1561302	US-DE-2006	SRR1561302	Bowers et al.	USA	North America	2006	human_unknown	unknown	CG258	258	3	3	1	1	1	1	79	KL107	Very high	O2v2	Very high	0	0	0	0	0	0	1	0	0	0	0	0	0	0	0	0	1	0	1	0	0	0	0	0	1	1	0	0
SRR1561303	US-DE-2007	SRR1561303	Bowers et al.	USA	North America	2007	human_unknown	unknown	CG258	258	3	3?	1	1	1	1	79	KL107	Low	O2v2	Very high	0	0	0	0	0	0	0	0	0	0	0	0	0	0	0	0	1	0	1	0	0	0	0	0	1	0	0	0
SRR1561305	US-FL-2011	SRR1561305	Bowers et al.	USA	North America	2011	human_unknown	unknown	CG258	258	3	3	1	1	1	1	79	KL23	Low	O2v2	Very high	0	0	0	0	0	0	1	0	0	0	0	0	0	0	0	0	1	0	1	0	0	0	0	0	0	1	0	0
SRR1561306	US-GA-2006a	SRR1561306	Bowers et al.	USA	North America	2006	human_unknown	unknown	CG258	258	3	3	1	1	1	1	79	KL107	Very high	O2v2	Very high	0	0	0	0	0	0	0	0	0	0	0	0	0	0	0	0	1	0	1	0	0	0	0	0	0	0	0	0
SRR1561308	US-GA-2007	SRR1561308	Bowers et al.	USA	North America	2007	human_unknown	unknown	CG258	258	3	3	1	1	1	1	79	KL107	Very high	O2v2	Very high	0	0	0	0	0	0	1	0	0	0	0	0	0	0	0	0	1	0	1	0	0	0	0	0	0	1	0	0
SRR1561309	US-GA-2009a	SRR1561309	Bowers et al.	USA	North America	2009	human_unknown	unknown	CG258	258	3	3	1	1	1	1	79?	KL106	Good	O2v2	Very high	0	0	0	0	0	0	0	0	0	0	0	0	0	0	0	0	1	0	1	0	0	0	0	0	1	0	0	0
SRR1561311	US-GA-2009c	SRR1561311	Bowers et al.	USA	North America	2009	human_unknown	unknown	CG258	258	3	3	1	1	1	1	79	KL107	Very high	O2v2	Very high	0	0	0	0	0	0	0	0	0	0	0	0	0	0	0	0	1	0	1	0	0	0	0	0	0	0	0	0
SRR1561312	US-GA-2009d	SRR1561312	Bowers et al.	USA	North America	2009	human_unknown	unknown	CG258	258	3	3	1	1	1	1	79	KL107	Very high	O2v2	Very high	0	0	0	0	0	0	0	0	0	0	0	0	0	0	0	0	1	0	1	0	0	0	0	0	1	0	0	0
SRR1561313	US-IL-2008a	SRR1561313	Bowers et al.	USA	North America	2008	human_unknown	unknown	CG258	258	3	3	1	1	1	1	79	KL107	Very high	O2v2	Very high	0	0	0	0	0	0	0	0	0	0	0	0	0	0	0	0	1	0	1	0	0	0	0	0	1	0	0	0
SRR1561315	US-IL-2009a	SRR1561315	Bowers et al.	USA	North America	2009	human_unknown	unknown	CG258	258	3	3	1	1	1	1	79	KL107	Very high	O2v2	Very high	0	0	0	0	0	0	0	0	0	0	0	0	0	0	0	0	1	0	1	0	0	0	0	0	0	0	0	0
SRR1561316	US-IL-2009b	SRR1561316	Bowers et al.	USA	North America	2009	human_unknown	unknown	CG258	258	3	3	1	1	1	1	79	KL107	Very high	O2v2	Very high	0	0	0	0	0	0	1	0	0	0	0	0	0	0	0	0	1	0	1	0	0	0	0	0	1	1	0	0
SRR1561318	US-MA-2008	SRR1561318	Bowers et al.	USA	North America	2008	human_unknown	unknown	CG258	258	3	3	1	1	1	1	79	KL107	Very high	O2v2	Very high	0	0	0	0	0	0	0	0	0	0	0	0	0	0	0	0	1	0	1	0	0	0	0	0	1	0	0	0
SRR1561320	US-MD-2006	SRR1561320	Bowers et al.	USA	North America	2006	human_unknown	unknown	CG258	11	3	3	1	1	1	1	4	KL13	Good	O3s	Good	0	0	0	0	0	0	0	0	0	1	0	0	0	0	0	0	0	0	1	1	0	0	0	0	0	0	0	0
SRR1561325	US-ND-2011	SRR1561325	Bowers et al.	USA	North America	2011	human_unknown	unknown	CG258	258	3	3	1	1	1	1	79	KL107	Very high	O2v2	Good	0	0	0	0	0	0	0	0	0	0	0	0	0	0	0	0	1	0	1	0	0	0	0	0	1	0	0	0
SRR1561326	US-NH-2008	SRR1561326	Bowers et al.	USA	North America	2008	human_unknown	unknown	CG258	258	3	3	1	1	1	1	79	KL107	Very high	O2v2	Good	0	0	0	0	0	0	1	0	0	0	0	0	0	0	0	0	1	0	1	0	0	0	0	0	1	1	0	0
SRR1561327	US-NJ-2003	SRR1561327	Bowers et al.	USA	North America	2003	human_unknown	unknown	CG258	258	3	3	1	1	1	1	79	KL107	Very high	O2v2	Very high	0	0	0	0	0	0	1	0	0	0	0	0	0	0	0	0	1	0	1	0	0	0	0	0	1	1	0	0
SRR1561329	US-NJ-2004b	SRR1561329	Bowers et al.	USA	North America	2004	human_unknown	unknown	CG258	258	3	3?	1	1	1	1	79	KL107	Very high	O2v2	Very high	0	0	0	0	0	0	0	0	0	0	0	0	0	0	0	0	1	0	1	0	0	0	0	0	1	0	0	0
SRR1561330	US-NJ-2005	SRR1561330	Bowers et al.	USA	North America	2005	human_unknown	unknown	CG258	258	3	3	1	1	1	1	79	KL107	Very high	O2v2	Very high	0	0	0	0	0	0	1	0	0	0	0	0	0	0	0	0	1	0	1	0	0	0	0	0	0	1	0	0
SRR1561331	US-NJ-2006	SRR1561331	Bowers et al.	USA	North America	2006	human_unknown	unknown	CG258	258	3	3	1	1	1	1	79	KL107	Very high	O2v2	High	0	0	0	0	0	0	0	0	0	0	0	0	0	0	0	0	1	0	1	0	0	0	0	0	1	0	0	0
SRR1561332	US-NJ-2007a	SRR1561332	Bowers et al.	USA	North America	2007	human_unknown	unknown	CG258	258	3	3?	1	1	1	1	79	KL107	Very high	O2v2	Very high	0	0	0	0	0	0	0	0	0	0	0	0	0	0	0	0	1	0	1	0	0	0	0	0	0	0	0	0
SRR1561333	US-NJ-2007b	SRR1561333	Bowers et al.	USA	North America	2007	human_unknown	unknown	CG258	258	3	3	1	1	1	1	79	KL107	Very high	O2v2	Good	0	0	0	0	0	0	0	0	0	0	0	0	0	0	0	0	1	0	1	0	0	0	0	0	1	0	0	0
SRR1561334	US-NM-2007	SRR1561334	Bowers et al.	USA	North America	2007	human_unknown	unknown	CG258	258	3	3	1	1	1	1	79	KL107	Very high	O2v2	Very high	0	0	0	0	0	0	0	0	0	0	0	0	0	0	0	0	1	0	1	0	0	0	0	0	0	0	0	0
SRR1561336	US-NY-2004b	SRR1561336	Bowers et al.	USA	North America	2004	human_unknown	unknown	CG258	258	3	3?	1	1	1	1	79	KL107	Very high	O2v2	Very high	0	0	0	0	0	0	1	0	0	0	0	0	0	0	0	0	0	0	1	0	0	0	0	0	1	1	0	0
SRR1561341	US-NY-2005c	SRR1561341	Bowers et al.	USA	North America	2005	human_unknown	unknown	CG258	258	3	3	1	1	1	1	79	KL106	Good	O2v2	Very high	0	0	0	0	0	0	0	0	0	0	0	0	0	0	0	0	1	0	1	0	0	0	0	0	1	0	0	0
SRR1561342	US-NY-2005d	SRR1561342	Bowers et al.	USA	North America	2005	human_unknown	unknown	CG258	258	3	3	1	1	1	1	79	KL107	Very high	O2v2	Very high	0	0	0	1	0	0	0	0	0	0	0	0	0	0	0	0	1	0	1	0	0	0	0	0	1	0	0	0
SRR1561343	US-NY-2009a	SRR1561343	Bowers et al.	USA	North America	2009	human_unknown	unknown	CG258	258	3	3	1	1	1	1	79	KL106	Good	O2v2	Very high	0	0	0	0	0	0	0	0	0	0	0	0	0	0	0	0	1	0	1	0	0	0	0	0	0	0	0	0
SRR1561344	US-NY-2009b	SRR1561344	Bowers et al.	USA	North America	2009	human_unknown	unknown	CG258	258	3	3	1	1	1	1	79	KL106	None	O2v2	Very high	0	0	0	0	0	0	1	0	0	0	0	0	0	0	0	0	1	0	1	0	0	0	0	0	1	1	0	0
SRR1561345	US-NY-2009c	SRR1561345	Bowers et al.	USA	North America	2009	human_unknown	unknown	CG258	258	3	3	1	1	1	1	79	KL107	Very high	O2v2	Very high	0	0	0	0	0	0	0	0	0	0	0	0	0	0	0	0	1	0	1	0	0	0	0	0	0	0	0	0
SRR1561346	US-NY-2010	SRR1561346	Bowers et al.	USA	North America	2010	human_unknown	unknown	CG258	258	3	3	1	1	1	1	79	KL107	Very high	O2v2	Good	0	0	0	0	0	0	1	0	0	0	0	0	0	0	0	0	0	0	1	0	0	0	0	0	0	1	0	0
SRR1561347	US-OR-2010	SRR1561347	Bowers et al.	USA	North America	2010	human_unknown	unknown	CG258	258	3	3	1	1	1	1	79	KL106	Good	O2v2	Very high	0	0	0	0	0	0	1	0	0	0	0	0	0	0	0	0	1	0	1	0	0	0	0	0	0	1	0	0
SRR1561349	US-PA-2005a	SRR1561349	Bowers et al.	USA	North America	2005	human_unknown	unknown	CG258	258	3	3	1	1	1	1	79	KL107	Very high	O2v2	Very high	0	0	0	0	0	0	0	0	0	0	0	0	0	0	0	0	1	0	1	0	0	0	0	0	1	0	0	0
SRR1561355	US-RI-2008	SRR1561355	Bowers et al.	USA	North America	2008	human_unknown	unknown	CG258	258	3	3	1	1	1	1	79	KL107	Very high	O2v2	Very high	0	0	0	0	0	0	0	0	0	0	0	0	0	0	0	0	1	0	1	0	0	0	0	0	0	0	0	0
SRR1561356	US-SD-2012	SRR1561356	Bowers et al.	USA	North America	2012	human_unknown	unknown	CG258	258	3	3	1	1	1	1	79	KL107	Very high	O2v2	Very high	0	0	0	0	0	0	0	0	0	0	0	0	0	0	0	0	1	0	1	0	0	0	0	0	1	0	0	0
SRR1561360	US-VA-2008a	SRR1561360	Bowers et al.	USA	North America	2008	human_unknown	unknown	CG258	258	3	3	1	1	1	1	79	KL106	Good	O2v2	Very high	0	0	0	0	0	0	0	0	0	0	0	0	0	0	0	0	1	0	1	0	0	0	0	0	1	0	0	0
SRR1561363	US-WV-2011a	SRR1561363	Bowers et al.	USA	North America	2011	human_unknown	unknown	CG258	258	3	3	1	1	1	1	79	KL107	Very high	O2v2	Very high	0	0	0	0	0	0	0	0	0	0	0	0	0	0	0	0	1	0	1	0	0	0	0	0	1	0	0	0
SRR1561364	US-WV-2011b	SRR1561364	Bowers et al.	USA	North America	2011	human_unknown	unknown	CG258	258	3	3	1	1	1	1	79	KL107	None	O2v2	Good	0	0	0	0	0	0	0	0	0	0	0	0	0	0	0	0	1	0	1	0	0	0	0	0	0	0	0	0
1316938_3	ATCC 25955	AQQH00000000	PATRIC	China	Asia	unknown	unknown	unknown	CG29	1271	2	3	2	2	4	4	4	KL28	Good	O1v2	Very high	0	0	0	0	0	0	0	0	0	0	0	0	0	0	0	0	0	0	0	0	0	0	0	0	0	0	0	0
1316939_3	G5-2	AQQI00000000	PATRIC	China	Asia	unknown	environment	soil sample from China	CG29	1271	2	3	2	2	4	4	4	KL28	Good	O1v2	Very high	0	0	0	0	0	0	0	0	0	0	0	0	0	0	0	0	0	0	0	0	0	0	0	0	0	0	0	0
1365186_3	KP-1	AVNZ00000000	PATRIC	Australia	Oceana	unknown	environment	environment	CG29	29	2	3	2	2	6	4	4	KL54	Very high	O1v2	Very high	0	0	0	0	0	0	0	0	0	0	0	0	0	0	0	0	0	0	0	0	0	0	0	0	0	0	0	0
16703_5_55	INF122	ERR1008681	Gorrie et al.	Australia	Oceana	2013	human_clinical	urine	CG29	29	2	3?	2	2	6	4	4	KL30	Good	O1v2	Good	0	0	0	0	0	0	0	0	0	0	0	0	0	0	0	0	0	0	0	0	0	0	0	0	0	0	0	0
16703_7_14	INF261	ERR1008724	Gorrie et al.	Australia	Oceana	2013	human_clinical	urine	CG29	29	2	3*?	2	2	6	4	4	KL30	Good	O1v2	Good	0	0	0	0	0	0	0	0	0	0	0	0	0	0	0	0	1	0	0	0	0	0	0	0	0	0	0	0
16703_7_3	INF249	ERR1008714	Gorrie et al.	Australia	Oceana	2013	human_clinical	urine	CG29	29	2	3	2	2	6	4	4	KL30	Good	O1v2	Good	0	0	0	0	0	0	0	0	0	0	0	0	0	0	0	0	1	0	0	0	0	0	0	0	0	0	0	0
16703_7_31	INF282	ERR1008740	Gorrie et al.	Australia	Oceana	2014	human_clinical	urine	CG29	29	2	3?	2	2	6	4	4	KL30	Good	O1v2	Good	0	0	0	0	0	0	0	0	0	0	0	0	0	0	0	0	1	0	0	0	0	0	0	0	0	0	0	0
16703_7_38	INF289	ERR1008747	Gorrie et al.	Australia	Oceana	2014	human_clinical	urine	CG29	29	2	3	2	2	6	4	4*	KL30	Good	O1v2	Good	0	0	0	0	0	0	0	0	0	0	0	0	0	0	0	0	1	0	0	0	0	0	0	0	0	0	0	0
16703_7_4	INF250	ERR1008715	Gorrie et al.	Australia	Oceana	2013	human_clinical	urine	CG29	29	2	3	2	2	6	4	4	KL30	Good	O1v2	Good	0	0	0	0	0	0	0	0	0	0	0	0	0	0	0	0	1	0	0	0	0	0	0	0	0	0	0	0
16703_7_58	INF314	ERR1008767	Gorrie et al.	Australia	Oceana	2014	human_clinical	urine	CG29	unknown_211	2	60*?	2	2	6	4	4	KL30	Good	O1v2	Good	0	0	0	0	0	0	0	0	0	0	0	0	0	0	0	0	1	0	0	0	0	0	0	0	0	0	0	0
16703_7_66	INF322	ERR1008775	Gorrie et al.	Australia	Oceana	2014	human_clinical	urine	CG29	29	2	3	2	2	6	4	4	KL30	Good	O1v2	Good	0	0	0	0	0	0	0	0	0	0	0	0	0	0	0	0	1	0	0	0	0	0	0	0	0	0	0	0
16780_6_6	INF353	ERR1015286	Gorrie et al.	Australia	Oceana	2014	human_clinical	wound	CG29	1109	2	3*	2	2	168	4	4	KL54	Very high	O1v2	Very high	0	0	0	0	0	0	0	0	0	0	0	0	0	0	0	0	0	0	0	0	0	0	0	0	0	0	0	0
16870_8_14	INF171	ERR1023809	Gorrie et al.	Australia	Oceana	2013	human_clinical	urine	CG29	711	2	61	2	2	6	4	4	KL54	Very high	O1v2	Very high	0	0	0	1	0	0	0	0	0	0	0	0	0	0	0	0	1	0	0	0	0	0	0	0	0	0	0	0
16870_8_48	INF206	ERR1023843	Gorrie et al.	Australia	Oceana	2013	human_clinical	urine	CG29	29	2	3	2	2	6	4	4	KL63	Very high	O1v2	Very high	0	0	0	0	0	0	0	0	0	0	0	0	0	0	0	0	0	0	0	0	0	0	0	0	0	0	0	0
16870_8_86	INF246	ERR1035991	Gorrie et al.	Australia	Oceana	2013	human_clinical	urine	CG29	29	2	3	2	2	6	4	4	KL30	Good	O1v2	Good	0	0	0	0	0	0	0	0	0	0	0	0	0	0	0	0	1	0	0	0	0	0	0	0	0	0	0	0
5150_1_11	AJ034	ERS005751	Holt et al.	Australia	Oceana	2001	human_clinical	urine	CG29	1109	2	3	2	2	168	4	4	KL54	Very high	O1v2	Very high	0	0	0	0	0	0	0	0	0	0	0	0	0	0	0	0	0	0	0	0	0	0	0	0	0	0	0	0
5150_1_2	AJ048	ERS005742	Holt et al.	Australia	Oceana	2001	human_clinical	urine	CG29	1109	2	3	2	2	168	4	4	KL54	Very high	O1v2	Very high	0	0	0	0	0	0	0	0	0	0	0	0	0	0	0	0	0	0	0	0	0	0	0	0	0	0	0	0
5150_2_6	AJ064	ERS005758	Holt et al.	Australia	Oceana	2001	human_clinical	urine	CG29	1109	2	3	2	2	168	4	4?	KL54	Good	O1v2	Very high	0	0	0	0	0	0	0	0	0	0	1	0	0	0	0	0	0	0	0	0	0	0	0	0	0	0	0	0
573_1363	XDR	JRGE01000000	PATRIC	China	Asia	2013	human_clinical	sputum	CG29	29	2	3	2	2	6	4	4	KL30	Very high	O1v2	Very high	0	0	0	0	0	0	0	0	0	0	0	0	0	0	0	0	0	0	0	0	0	0	0	0	0	0	0	0
573_1457	unknown	CCJB01000000	PATRIC	unknown	unknown	unknown	unknown	unknown	CG29	29	2	3	2	2	6	4	4	KL114	Very high	O1v2	Very high	0	0	0	0	0	0	0	0	0	0	0	0	0	0	0	0	0	0	0	0	0	0	0	0	0	0	0	0
573_1556	CHS146	LEWX01000000	PATRIC	USA	North America	2014	human_unknown	unknown	CG29	29	2	3	2	2	6	4	4	KL19	High	O1v2	Perfect	0	0	0	0	0	0	0	0	0	0	0	0	0	0	0	0	1	0	0	0	0	0	0	0	0	0	0	0
573_1570	CHS161	LEXL01000000	PATRIC	USA	North America	unknown	unknown	unknown	CG29	29	2	3	2	2	6	4	4	KL19	High	O1v2	High	0	0	0	1	0	0	0	0	0	0	0	0	0	0	0	0	1	0	0	0	0	0	0	0	0	0	0	0
ERR204292	M19	ERR204292	Wand et al.	unknown	unknown	unknown	unknown	unknown	CG29	unknown_088	2	17*?	2	2	6	4	4*	KL54	Very high	O1v2	Very high	0	0	0	0	0	0	0	0	0	0	0	0	0	0	0	0	0	0	0	0	0	0	0	0	0	0	0	0
ERR257640	unknown	ERR257640	Ellington et al.	UK	Europe	2006	human_clinical	blood	CG29	29	2	3	2	2	6	4	4	KL54	Very high	O1v2	Very high	0	0	0	0	0	0	0	0	0	0	0	0	0	0	0	0	0	0	0	0	0	0	0	0	0	0	0	0
ERR314402	unknown	ERR314402	Ellington et al.	UK	Europe	2012	human_clinical	urine	CG29	29	2	3	2	2	6	4	4	KL19	High	O1v2	Perfect	0	0	0	1	0	0	0	0	0	0	0	0	0	0	0	0	1	0	0	0	0	0	0	0	0	0	0	0
ERR349815	424	ERR349815	The et al.	Nepal	Asia	2012	human_clinical	urine	CG29	711	2	61	2	2	6	4	4	KL54	Very high	O1v2	Very high	0	0	0	1	0	0	0	0	0	0	0	0	0	0	0	0	1	0	0	0	0	0	0	0	0	0	0	0
ERR349820	441	ERR349820	The et al.	Nepal	Asia	2012	human_clinical	ET Tip	CG29	29	2	3	2	2	6	4	4	KL19	High	O1v2	Perfect	0	0	0	0	0	0	0	0	0	0	0	0	0	0	0	0	1	0	0	0	0	0	0	0	0	0	0	0
ERR349842	550	ERR349842	The et al.	Nepal	Asia	2012	human_clinical	urine	CG29	29	2	3	2	2	6	4	4	KL19	High	O1v2	Perfect	0	0	0	0	0	0	0	0	0	0	0	0	0	0	0	0	1	0	0	0	0	0	0	0	0	0	0	0
KC0278_C4PNMANXX_GTAGAGGA-ACTGCATA_L006	INF332	SRR5082464	Gorrie et al.	Australia	Oceana	2014	human_clinical	urine	CG29	29	2	3	2	2	6	4	4	KL30	Good	O1v2	Good	0	0	0	0	0	0	0	0	0	0	0	0	0	0	0	0	1	0	0	0	0	0	0	0	0	0	0	0
NCTC11692	unknown	na	NCTC3000	unknown	unknown	unknown	unknown	unknown	CG29	29	2	3	2	2	6	4	4	KL30	None	O3l	None	0	0	0	0	0	0	0	0	0	0	0	0	0	0	0	0	0	0	0	0	0	0	0	0	0	0	0	0
NCTC9127	unknown	na	NCTC3000	unknown	unknown	unknown	unknown	unknown	CG29	29	2	3	2	2	6	4	4	KL8	Very high	O1v2	Very high	0	0	0	0	0	0	0	0	0	0	0	0	0	0	0	0	0	0	0	0	0	0	0	0	0	0	0	0
NCTC9504	unknown	na	NCTC3000	unknown	unknown	unknown	unknown	unknown	CG29	29	2	3	2	2	6	4	4	KL8	Very high	O1v2	Very high	0	0	0	0	0	0	0	0	0	0	0	0	0	0	0	0	0	0	0	0	0	0	0	0	0	0	0	0
1357295_3	EGD-HP19	AUTW00000000	PATRIC	India	Asia	unknown	environment	nitro-aromatics containing industrial waste water	CG322	1377	2	1	11	4	9	4	13	KL107	None	O3s	Very high	0	0	0	0	0	0	0	0	0	0	0	0	0	0	0	0	1	0	1	0	0	0	0	0	0	0	0	0
16703_7_83	INF344	ERR1008791	Gorrie et al.	Australia	Oceana	2014	human_clinical	urine	CG322	491	51	1	5	1	9	4	13	KL118	Good	OL101	None	0	0	0	0	0	0	0	0	0	0	0	0	0	0	0	0	0	0	0	0	0	0	0	0	0	0	0	0
16780_6_13	INF361	ERR1015293	Gorrie et al.	Australia	Oceana	2014	human_clinical	urine	CG322	491	51	1?	5	1	9	4	13	KL118	Perfect	OL101	High	0	0	0	0	0	0	0	0	0	0	0	0	0	0	0	0	0	0	0	0	0	0	0	0	0	0	0	0
16780_7_73	MINF_7E	ERR1015427	Gorrie et al.	Australia	Oceana	2014	human_clinical	wound	CG322	491	51	1	5	1	9	4	13	KL118	Good	OL101	None	0	0	0	0	0	0	0	0	0	0	0	0	0	0	0	0	0	0	0	0	0	0	0	0	0	0	0	0
16870_7_46	INF025	ERR1023758	Gorrie et al.	Australia	Oceana	2013	human_clinical	sputum	CG322	491	51	1	5	1	9	4	13	KL118	Good	OL101	Good	0	0	0	0	0	0	0	0	0	0	0	0	0	0	0	0	0	0	0	0	0	0	0	0	0	0	0	0
5235_2_7	QMP M1-414	ERS011992	Holt et al.	USA	North America	2005	environment	environment	CG322	unknown_107	2	1	2	42	26	4	42*	KL17	Very high	O4	Very high	0	0	0	0	0	0	0	0	0	0	0	0	0	0	0	0	0	0	0	0	0	0	0	0	0	0	0	0
573_1450	unknown	CCIB01000000	PATRIC	unknown	unknown	unknown	unknown	unknown	CG322	unknown_061	2	1	5	1	26	2?	12	KL17	Very high	O4	Very high	0	0	0	0	0	0	0	0	0	0	0	0	0	0	0	0	0	0	0	0	0	0	0	0	0	0	0	0
573_1670	UCI76	LFBI01000000	PATRIC	unknown	unknown	unknown	unknown	unknown	CG322	322	2	1	5	1	26	4	12	KL17	Very high	O4	Very high	0	0	0	0	0	0	0	0	0	0	0	0	0	0	0	0	0	0	0	0	0	0	0	0	0	0	0	0
AS11_C4PNMANXX_GCTACGCT-AGAGTAGA_L006	A0312385	SRR5082342	Wyres et al.	Australia	Oceana	unknown	human_unknown	unknown	CG322	322	2	1	5	1	26	4	12	KL17	Very high	O4	Very high	0	0	0	0	0	0	0	0	0	0	0	0	0	0	0	0	0	0	0	0	0	0	0	0	0	0	0	0
ERR276922	unknown	ERR276922	Stoesser et al. 2013	UK	Europe	2011	human_unknown	unknown	CG322	322	2	1	5	1	26	4	12	KL17	Very high	O4	Very high	0	0	0	0	0	0	0	0	0	0	0	0	0	0	0	0	0	0	0	0	0	0	0	0	0	0	0	0
NCTC11678	unknown	na	NCTC3000	unknown	unknown	unknown	unknown	unknown	CG322	322	2	1	5	1	26	4	12	KL17	High	O4	Very high	0	0	0	0	0	0	0	0	0	0	0	0	0	0	0	0	0	0	0	0	0	0	0	0	0	0	0	0
NCTC9137	unknown	na	NCTC3000	unknown	unknown	unknown	unknown	unknown	CG322	322	2	1	5	1	26	4	12	KL17	Very high	O4	Very high	0	0	0	0	0	0	0	0	0	0	0	0	0	0	0	0	0	0	0	0	0	0	0	0	0	0	0	0
1328324_3	KPNIH27	CP007731.1,CP007734.1,CP007735.1,CP007736.1,CP007732.1,CP007733.1	PATRIC	USA	North America	unknown	human_clinical	groin	CG34	34	2	3	6	1	9	7	4	KL37	Good	O1v1	Very high	0	0	0	0	1	0	0	0	0	0	0	0	0	0	0	0	1	0	0	1	0	0	0	0	0	0	0	0
1328426_3	BIDMC 40	AYHS00000000	PATRIC	USA	North America	2012	human_clinical	urine	CG34	34	2	3	6	1	9	7	4	KL38	Perfect	O3s	Very high	0	0	0	0	0	0	0	0	0	0	0	0	0	0	0	0	0	0	0	0	0	0	0	0	0	0	0	0
1400179_3	UCI 34	JCMD00000000	PATRIC	USA	North America	unknown	human_clinical	urine	CG34	1444	2	3	6	1	17	7	4	KL10	Very high	O2v2	Very high	0	0	0	0	0	0	0	0	0	0	0	0	0	0	0	0	0	0	0	0	0	0	0	0	0	0	0	0
1438704_3	BWH 46	JMWF00000000	PATRIC	USA	North America	unknown	human_clinical	sputum	CG34	592	2	3	6	1	9	4	13	KL57	High	O3s	Very high	0	0	0	0	0	0	0	0	0	0	0	0	0	0	0	0	0	0	0	0	0	0	0	0	0	0	0	0
1438807_3	UCI 62	JMZR00000000	PATRIC	USA	North America	unknown	human_clinical	urine	CG34	34	2	3	6	1	9	7	4	KL22	Low	O2v1	High	0	0	0	0	0	0	0	0	0	0	0	0	0	0	0	0	0	0	0	0	0	0	0	0	0	0	0	0
16703_7_79	INF338	ERR1008788	Gorrie et al.	Australia	Oceana	2014	human_clinical	urine	CG34	34	2	3	6	1	9	7	4	KL38	Perfect	O3s	Very high	0	0	0	0	0	0	0	0	0	0	0	0	0	0	0	0	0	0	0	0	0	0	0	0	0	0	0	0
16780_6_1	INF348	ERR1015281	Gorrie et al.	Australia	Oceana	2014	human_clinical	urine	CG34	34	2	3	6	1	9	7	4	KL22	Very high	O2v1	Good	0	0	0	0	0	0	0	0	0	0	0	0	0	0	0	0	0	0	0	0	0	0	0	0	0	0	0	0
16852_1_40	KSB1_9I	ERR1023666	Gorrie et al.	Australia	Oceana	2014	human_carriage	rectal swab	CG34	34	2	3*?	6	1	9	7	4*	KL111	Very high	O3s	Very high	0	0	0	0	0	0	0	0	0	0	0	0	0	0	0	0	0	0	0	0	0	0	0	0	0	0	0	0
16870_8_44	INF202	ERR1023839	Gorrie et al.	Australia	Oceana	2013	human_clinical	urine	CG34	unknown_189	2	3	1	1	9	7	61	KL112	Perfect	O2v2	Good	0	0	0	0	0	0	0	0	0	0	0	0	0	0	0	0	0	0	0	0	0	0	0	0	0	0	0	0
5150_3_5	AJ156	ERS005768	Holt et al.	Australia	Oceana	2002	human_clinical	respiratory	CG34	1454	2	3	6	1	9	7	18	KL25	Good	O2v2	Very high	0	0	0	0	0	0	0	0	0	0	0	0	0	0	0	0	1	0	1	1	0	0	0	0	0	0	0	0
5151_5_12	QMP M1-771	ERS011949	Holt et al.	USA	North America	2006	human_clinical	sterile	CG34	2141	2	3	6	4	9	1	4	KL120	Good	O2v1	Very high	0	0	0	0	0	0	0	0	0	0	0	0	0	0	0	0	0	0	0	0	0	0	0	0	0	0	0	0
5151_5_4	QMP M1-561	ERS011941	Holt et al.	USA	North America	2005	animal	bovine	CG34	228	2	3	6	1	27	5	4	KL57	Good	O1v2	Very high	0	0	0	0	0	0	0	0	0	0	0	0	0	0	0	0	0	0	0	0	0	0	0	0	0	0	0	0
5151_5_5	QMP M1-562	ERS011942	Holt et al.	USA	North America	2005	animal	bovine	CG34	228	2	3	6	1	27	5	4	KL57	Good	O1v2	Very high	0	0	0	0	0	0	0	0	0	0	0	0	0	0	0	0	0	0	0	0	0	0	0	0	0	0	0	0
5151_5_7	QMP M1-728	ERS011944	Holt et al.	USA	North America	2006	animal	bovine	CG34	34	2	3	6	1	9	7	4	KL35	Very high	O2v1	Good	0	0	0	0	0	0	0	0	0	0	0	0	0	0	0	0	0	0	0	0	0	0	0	0	0	0	0	0
5151_6_7	QMP M1-376	ERS011956	Holt et al.	USA	North America	2005	animal	bovine	CG34	228	2	3	6	1	27	5	4	KL57	Good	O1v2	Very high	0	0	0	0	0	0	0	0	0	0	0	0	0	0	0	0	0	0	0	0	0	0	0	0	0	0	0	0
5193_3_4	K280N	ERS011833	Holt et al.	Vietnam	Asia	2005	human_clinical	respiratory	CG34	34	2	3	6	1	9	7	4	KL153	Perfect	O2v2	Very high	0	0	0	1	0	0	0	0	0	0	0	0	0	0	0	0	0	0	1	0	0	0	0	0	0	0	0	0
5197_8_12	UI 15398	ERS011901	Holt et al.	Laos	Asia	2009	human_clinical	sterile	CG34	unknown_137	2	3	6	1	21*	4	13?	KL57	Good	O3s	Very high	0	0	0	0	0	0	0	0	0	0	0	0	0	0	0	0	0	0	0	0	0	0	0	0	0	0	0	0
5235_5_2	09-2503m	ERS012011	Holt et al.	Vietnam	Asia	2009	human_clinical	sterile	CG34	592	2	3*	6	1	9	4*	13	KL57	Good	O3s	Good	0	0	0	0	0	0	0	0	0	0	0	0	0	0	0	0	0	0	0	0	0	0	0	0	0	0	0	0
5299_1_4	QMP M1-826	ERS011965	Holt et al.	USA	North America	2006	animal	bovine	CG34	228	2	3*	6	1	27	5	4	KL57	Good	O1v2	Very high	0	0	0	0	0	0	0	0	0	0	0	0	0	0	0	0	0	0	0	0	0	0	0	0	0	0	0	0
573_1697	648_KPNE	JUYR01000000	PATRIC	USA	North America	2013	human_clinical	sputum	CG34	unknown_052	2	3	6	75	17?	7	137	KL62	Good	O1v2	Good	0	0	0	0	0	0	0	0	0	0	0	0	0	0	0	0	0	0	0	0	0	0	0	0	0	0	0	0
573_1717	98_KPNE	JULE01000000	PATRIC	USA	North America	2012	human_clinical	blood	CG34	unknown_057	2	3	6	2?	9	4	13	KL57	Good	O3s	Good	0	0	0	0	0	0	0	0	0	0	0	0	0	0	0	0	0	0	0	0	0	0	0	0	0	0	0	0
ERR314560	unknown	ERR314560	Ellington et al.	UK	Europe	2006	human_clinical	blood	CG34	34	2	3	6	1	9	7	4	KL15	Very high	O4	Very high	0	0	0	0	0	0	0	0	0	0	0	0	0	0	0	0	0	0	0	0	0	0	0	0	0	0	0	0
ERR720252	TG12372	ERR720252	Struve et al.	USA	North America	2000	human_clinical	respiratory tract	CG34	1521	2	3	6	1	9	7	25	KL110	None	O2v1	Very high	0	0	0	0	0	0	0	0	0	0	0	0	0	0	0	0	0	0	0	0	0	0	0	0	0	0	0	0
ERR720263	TG21980	ERR720263	Struve et al.	USA	North America	2010	human_clinical	blood	CG34	34	2	3	6	1	9	7	4	KL111	Very high	O3s	Good	0	0	0	0	0	0	0	0	0	0	0	0	0	0	0	0	0	0	0	0	0	0	0	0	1	0	0	0
NCTC11687	unknown	na	NCTC3000	unknown	unknown	unknown	unknown	unknown	CG34	34	2	3	6	1	9	7	4	KL111	Very high	O3s	Very high	0	0	0	0	0	0	0	0	0	0	0	0	0	0	0	0	0	0	0	0	0	0	0	0	0	0	0	0
NUH28_S17_L001	NUH28	SRR5082365	Lee et al.	Singapore	Asia	unknown	human_clinical	liver abscess	CG34	592	2	3	6	1	9	4	13	KL57	None	O3s	Good	0	0	0	0	0	0	0	0	0	0	0	0	0	0	0	0	0	0	0	0	0	0	0	0	0	0	0	0
SRR1508864	H1183	SRR1508864	Stoesser et al. 2014	Nepal	Asia	2011	human_clinical	blood	CG34	34	2	3	6	1	9	7	4	KL104	None	O1v1	Good	0	0	0	0	0	0	0	0	0	0	0	0	0	0	0	0	0	0	0	0	0	0	0	0	0	0	0	0
SRR1561319	US-MD-2005	SRR1561319	Bowers et al.	USA	North America	2005	human_unknown	unknown	CG34	228	2	3	6	1	27	5	4	KL57	None	O1/O2v2	Very high	0	0	0	0	0	0	0	0	0	0	0	0	0	0	0	0	1	0	1	1	0	0	0	0	0	0	0	0
SRR2098783	Kpn0003	SRR2098783	Davis et al.	USA	North America	2012	Food	chicken	CG34	34	2	3	6	1	9	7	4	KL136	Very high	O2v2	Very high	0	0	0	0	0	0	0	0	0	0	0	0	0	0	0	0	0	0	0	0	0	0	0	0	0	0	0	0
SRR2098785	Kpn0070	SRR2098785	Davis et al.	USA	North America	2012	human_clinical	Clinical	CG34	unknown_121	2	-	6	1	9	7	13	KL110	High	O2v1	Very high	0	0	0	0	0	0	0	0	0	0	0	0	0	0	0	0	0	0	0	0	0	0	0	0	0	0	0	0
1250520_3	RYC492	APGM00000000	PATRIC	Spain	Europe	unknown	human_carriage	fecal	CG35	35	2	1	2	1	10	1	19	KL22	None	O1v1	Very high	0	0	0	0	0	0	0	0	0	0	0	0	0	0	0	0	0	0	0	0	0	0	0	0	0	0	1	0
1294269_3	HSL4	APFG00000000	PATRIC	unknown	unknown	unknown	environment	mangrove sediment slurry	CG35	35	2	1	2	1	10	1	19	KL22	Very high	O1/O2v1	Good	0	0	0	0	0	0	0	0	0	0	0	0	0	0	0	0	0	0	0	0	0	0	0	0	0	0	0	0
1328372_3	MGH 36	AYIZ00000000	PATRIC	USA	North America	2012	human_clinical	urine	CG35	466	2	1	2	1	10	50	120	KL22	Very high	O1v1	Very high	0	0	0	0	0	0	0	0	0	0	0	0	0	0	0	0	0	0	0	0	0	0	0	0	0	0	0	0
1438787_3	MGH 64	JMYZ00000000	PATRIC	USA	North America	2013	human_clinical	urine	CG35	35	2	1	2	1	10	1	19	KL110	Perfect	O2v1	Good	0	0	0	0	0	0	0	0	0	0	0	0	0	0	0	0	0	0	0	0	0	0	0	0	0	0	0	0
16703_5_77	INF145	ERR1008702	Gorrie et al.	Australia	Oceana	2013	human_clinical	blood	CG35	35	2	1	2	1	10	1	19	KL28	Very high	O1/O2v2	Very high	0	0	0	0	0	0	0	0	0	0	0	0	0	0	0	0	0	0	0	0	0	0	0	0	0	0	0	0
16780_6_15	KSB1_1A	ERR1015295	Gorrie et al.	Australia	Oceana	2013	human_carriage	rectal swab	CG35	35	2	1	2	1	10	1	19	KL22	Very high	O1v1	Very high	0	0	0	0	0	0	0	0	0	0	0	0	0	0	0	0	0	0	0	0	0	0	0	0	0	0	0	0
16852_1_23	KSB1_8G	ERR1023650	Gorrie et al.	Australia	Oceana	2013	human_carriage	rectal swab	CG35	35	2	1	2	1	10	1	19	KL22	Very high	O1v1	Very high	0	0	0	0	0	0	0	0	0	0	0	0	0	0	0	0	0	0	0	0	0	0	0	0	0	0	0	0
16852_1_81	KSB2_7D	ERR1023705	Gorrie et al.	Australia	Oceana	2014	human_carriage	rectal swab	CG35	35	2	1	2	1	10	1	19	KL22	Very high	O1v1	Very high	0	0	0	0	0	0	0	0	0	0	0	0	0	0	0	0	0	0	0	0	0	0	0	0	0	0	0	0
16870_7_28	INF006	ERR1023742	Gorrie et al.	Australia	Oceana	2013	human_clinical	tip	CG35	35	2	1	2	1	10	1	19	KL22	Very high	O1v1	Very high	0	0	0	0	0	0	0	0	0	0	0	0	0	0	0	0	0	0	0	0	0	0	0	0	0	0	0	0
16870_7_38	INF017	ERR1023750	Gorrie et al.	Australia	Oceana	2013	human_clinical	wound	CG35	35	2	1*	2	1	10	1	19	KL22	Very high	O1v1	Very high	0	0	0	0	0	0	0	0	0	0	0	0	0	0	0	0	0	0	0	0	0	0	0	0	0	0	0	0
16870_8_12	INF168	ERR1023807	Gorrie et al.	Australia	Oceana	2013	human_clinical	wound	CG35	35	2	1	2	1	10	1	19	KL16	Very high	O1v1	Very high	0	0	0	0	0	0	0	0	0	0	0	0	0	0	0	0	0	0	0	0	0	0	0	0	0	0	0	0
16870_8_72	INF231	ERR1023866	Gorrie et al.	Australia	Oceana	2013	human_clinical	urine	CG35	35	2	1	2	1	10	1	19	KL22	Very high	O1v1	Very high	0	0	0	0	0	0	0	0	0	0	0	0	0	0	0	0	0	0	0	0	0	0	0	0	0	0	0	0
5151_5_1	QMP M1-557	ERS011938	Holt et al.	USA	North America	2005	animal	bovine	CG35	35	2	1	2	1	10	1	19	KL22	Very high	O1v1	Very high	0	0	0	0	0	0	0	0	0	0	0	0	0	0	0	0	0	0	0	0	0	0	0	0	0	0	0	0
5193_7_6	UI 2213	ERS011883	Holt et al.	Laos	Asia	2002	human_clinical	sterile	CG35	1948	2	1	2	144	10	1	19	KL24	Good	O1v1	Very high	0	0	0	0	0	0	0	0	0	0	0	0	0	0	0	0	0	0	0	0	0	0	0	0	0	0	0	0
5197_7_1	AF 3927	ERS011866	Holt et al.	Laos	Asia	2006	human_carriage	intestinal	CG35	35	2	1	2	1	10	1	19	KL22	Very high	O1v1	Very high	0	0	0	0	0	0	0	0	0	0	0	0	0	0	0	0	0	0	0	0	0	0	0	0	0	0	0	0
573_1398	unknown	CCGD01000000	PATRIC	unknown	unknown	unknown	unknown	unknown	CG35	35	2	1	2	1	10	1	19	KL22	Good	O1v1	Very high	0	0	0	0	0	0	0	0	0	0	0	0	0	0	0	0	0	0	0	0	0	0	0	0	0	0	0	0
573_1399	unknown	CCGE01000000	PATRIC	unknown	unknown	unknown	unknown	unknown	CG35	35	2	1	2	1	10	1	19	KL22	None	O1v1	Very high	0	0	0	0	0	0	0	0	0	0	0	0	0	0	0	0	0	0	0	0	0	0	0	0	0	0	0	0
573_1405	unknown	CCGJ01000000	PATRIC	unknown	unknown	unknown	unknown	unknown	CG35	466	2	1	2	1	10	50	120	KL22	Very high	O1v1	Very high	0	0	0	0	0	0	0	0	0	0	0	0	0	0	0	0	0	0	0	0	0	0	0	0	0	0	0	0
573_1425	unknown	CCHG01000000	PATRIC	unknown	unknown	unknown	unknown	unknown	CG35	466	2	1	2	1	10	50	120	KL22	None	O1/O2v1	Good	0	0	0	0	0	0	0	0	0	0	0	0	0	0	0	0	0	0	0	0	0	0	0	0	0	0	0	0
573_1446	unknown	CCHZ01000000	PATRIC	unknown	unknown	unknown	unknown	unknown	CG35	35	2	1	2	1	10	1	19	KL110	Good	O1v1	Very high	0	0	0	0	0	0	0	0	0	0	0	0	0	0	0	0	0	0	0	0	0	0	0	0	0	0	0	0
573_1459	unknown	CCJC01000000	PATRIC	unknown	unknown	unknown	unknown	unknown	CG35	35	2	1	2	1	10	1	19	KL22	Very high	O1v1	Very high	0	0	0	0	0	0	0	0	0	0	0	0	0	0	0	0	0	0	0	0	0	0	0	0	0	0	0	0
573_1582	CHS174	LEXX01000000	PATRIC	USA	North America	2014	human_unknown	unknown	CG35	unknown_043	3	1	2	~3	10	5	19	KL13	Very high	O1v1	Very high	0	0	0	0	0	0	0	0	0	0	0	0	0	0	0	0	0	0	0	0	0	0	0	0	0	0	0	0
ERR204293	M295	ERR204293	Wand et al.	unknown	unknown	1940	unknown	unknown	CG35	35	2	1	2	1	10	1	19	KL22	Very high	O1v1	Very high	0	0	0	0	0	0	0	0	0	0	0	0	0	0	0	0	0	0	0	0	0	0	0	0	0	0	0	0
ERR257638	unknown	ERR257638	Ellington et al.	UK	Europe	2006	human_clinical	blood	CG35	35	2	1	2	1	10	1	19	KL2	Very high	O1v1	Very high	0	0	0	1	0	0	0	0	0	0	0	0	0	0	0	0	1	0	1	0	0	0	0	0	1	0	0	0
ERR257646	unknown	ERR257646	Ellington et al.	UK	Europe	2006	human_clinical	blood	CG35	35	2	1	2	1	10	1	19	KL2	Very high	O1v1	Very high	0	0	0	1	0	0	0	0	0	0	0	0	0	0	0	0	1	0	1	0	0	0	0	0	1	0	0	0
ERR257656	unknown	ERR257656	Ellington et al.	UK	Europe	2006	human_clinical	CSF	CG35	35	2	1	2	1	10	1	19	KL22	Very high	O1v1	Very high	0	0	0	0	0	0	0	0	0	0	0	0	0	0	0	0	0	0	1	0	0	0	0	0	0	0	0	0
ERR276949	unknown	ERR276949	Stoesser et al. 2013	UK	Europe	2011	human_unknown	unknown	CG35	35	2	1	2	1	10	1	19	KL22	Very high	O1v1	Very high	0	0	0	0	0	0	0	0	0	0	0	0	0	0	0	0	0	0	0	0	0	0	0	0	0	0	0	0
ERR276979	unknown	ERR276979	Stoesser et al. 2013	UK	Europe	2011	human_unknown	unknown	CG35	35	2	1	2	1	10	1	19	KL16	Very high	O1v1	Very high	0	0	0	0	0	0	0	0	0	0	0	0	0	0	0	0	0	0	0	0	0	0	0	0	0	0	0	0
ERR314435	unknown	ERR314435	Ellington et al.	UK	Europe	2012	human_clinical	sputum	CG35	35	2	1	2	1	10	1	19	KL2	Very high	O1v1	Very high	0	0	0	0	0	0	0	0	0	0	0	0	0	0	0	0	0	0	0	0	0	0	0	0	0	0	0	0
ERR349807	329	ERR349807	The et al.	Nepal	Asia	2012	human_clinical	tissue	CG35	35	2	1	2	1	10	1	19	KL16	Very high	O1v1	Very high	0	0	0	1	0	0	0	0	0	0	0	0	0	0	0	0	1	0	0	0	0	0	0	0	0	0	0	0
ERR560525	SB4763	ERR560525	Bialek-Davenet et al.	France	Europe	2012	human_clinical	urine	CG35	35	2	1	2	1	10	1	19	KL22	Low	O1v1	Very high	0	0	0	0	0	0	0	0	0	0	0	0	0	0	0	0	0	0	0	0	0	0	0	0	0	0	0	0
ERR720245	TG04605	ERR720245	Struve et al.	USA	North America	2005	human_clinical	blood	CG35	35	2	1	2	1	10	1	19	KL22	Very high	O1v1	Very high	0	0	0	0	0	0	0	0	0	0	0	0	0	0	0	0	0	0	0	0	0	0	0	0	0	0	0	0
NCTC11675	unknown	na	NCTC3000	unknown	unknown	unknown	unknown	unknown	CG35	35	2	1	2	1	10	1	19	KL22	Very high	O1v1	Very high	0	0	0	0	0	0	0	0	0	0	0	0	0	0	0	0	0	0	0	0	0	0	0	0	0	0	0	0
NCTC11688	unknown	na	NCTC3000	unknown	unknown	unknown	unknown	unknown	CG35	35	2	1	2	1	10	1	19	KL22	Good	O1v1	Good	0	0	0	0	0	0	0	0	0	0	0	0	0	0	0	0	0	0	0	0	0	0	0	0	0	0	0	0
1284833_4	KP-7	AQQD00000000	PATRIC	USA	North America	unknown	human_carriage	stool	CG36	1272	2	1	2	1	7	86	7	KL102	Very high	O1/O2v2	Very high	0	0	0	0	0	0	0	0	0	0	0	0	0	0	0	0	0	1	0	1	0	0	0	0	0	0	0	0
1284834_3	KP-11	APWE00000000	PATRIC	USA	North America	unknown	human_carriage	stool	CG36	1272	2	1	2	1	7	86	7	KL102	Good	O1v2	Very high	0	0	0	0	0	0	0	0	0	0	0	0	0	0	0	0	0	0	0	0	0	0	0	0	0	0	0	0
1400167_3	BIDMC 51	JCMP00000000	PATRIC	USA	North America	2013	human_clinical	urine	CG36	36	2	1	2	1	7	1	7	KL27	Perfect	O2v2	Very high	0	0	0	0	0	0	0	0	0	0	0	0	0	0	0	0	0	0	0	0	0	0	0	0	0	0	0	0
1400173_3	UCI 20	JCMJ00000000	PATRIC	USA	North America	unknown	human_clinical	urine	CG36	268	2	~1	2	1	7	1	81	KL20	Very high	O2v1	Good	0	0	0	0	0	0	0	0	0	0	0	0	0	0	0	0	0	0	0	0	0	0	0	0	0	0	0	0
1455603_3	4541-2	JDWO00000000	PATRIC	USA	North America	unknown	human_carriage	peri-anal swab culture	CG36	unknown_022	2,2	1	2	1	7	1	203	KL102	High	O2v2	Very high	0	0	0	0	0	0	0	0	0	0	0	0	0	0	0	0	0	0	1	0	0	0	0	0	0	0	0	0
16703_5_49	INF116	ERR1008675	Gorrie et al.	Australia	Oceana	2013	human_clinical	urine	CG36	36	2	1	2	1	7	1	7	KL142	Very high	O2v1	Very high	0	0	0	0	0	0	0	0	0	0	0	0	0	0	0	0	0	0	0	0	0	0	0	0	0	0	0	0
16703_5_74	INF141	ERR1008699	Gorrie et al.	Australia	Oceana	2013	human_clinical	blood	CG36	unknown_150	2	21*	2	1	7	1	81	KL20	Very high	O2v1	Very high	0	0	0	0	0	0	0	0	0	0	0	0	0	0	0	0	0	0	0	0	0	0	0	0	0	0	0	0
16870_7_76	INF055	ERR1023788	Gorrie et al.	Australia	Oceana	2013	human_clinical	urine	CG36	268	2	1	2	1	7	1	81	KL20	Very high	O2v1	Very high	0	0	0	0	0	0	0	0	0	0	0	0	0	0	0	0	0	0	0	0	0	0	0	0	0	0	0	0
16870_8_26	INF183	ERR1023821	Gorrie et al.	Australia	Oceana	2013	human_clinical	urine	CG36	36	2	1	2	1	7	1	7	KL51	Very high	O2v1	Very high	0	0	0	0	0	0	0	0	0	0	0	0	0	0	0	0	0	0	0	0	0	0	0	0	0	0	0	0
16870_8_80	INF239	ERR1035985	Gorrie et al.	Australia	Oceana	2013	human_clinical	urine	CG36	564	2	1	2	1	7	1	14	KL28	Perfect	O2v1	Very high	0	0	0	0	0	0	0	0	0	0	0	0	0	0	0	0	0	0	0	0	0	0	0	0	0	0	0	0
5150_1_4	AJ054	ERS005744	Holt et al.	Australia	Oceana	2001	human_clinical	urine	CG36	36	2	1	2	1	7	1	7	KL27	Perfect	O2v2	Very high	0	0	0	0	0	0	0	0	0	0	0	0	0	0	0	0	0	0	0	0	0	0	0	0	0	0	0	0
5193_5_12	EW-44-R-MAG-1	ERS011853	Holt et al.	Vietnam	Asia	2006	human_carriage	intestinal	CG36	2130	2	1	2	37	7	1	19	KL49	Good	O1v1	Good	0	0	0	1	0	0	0	0	0	0	0	0	0	0	0	0	0	0	1	0	0	0	0	0	0	0	0	0
5193_6_4	EW-85-R-MAN	ERS011857	Holt et al.	Vietnam	Asia	2006	human_carriage	intestinal	CG36	36	2	1	2	1	7	1	7	KL62	Very high	O2v1	Very high	0	0	0	0	0	0	0	0	0	0	0	0	0	0	0	0	0	0	0	0	0	0	0	0	0	0	0	0
5235_3_7	QMP M2-684	ERS012004	Holt et al.	USA	North America	2007	animal	bovine	CG36	298	2	1	2	1	1	1	7*	KL107	None	O2v2	Very high	0	0	0	0	0	0	0	0	0	0	0	0	0	0	0	0	0	0	0	0	0	0	0	0	0	0	0	0
5235_7_8	1612	ERS012041	Holt et al.	Indonesia	Asia	2005	human_clinical	sterile	CG36	unknown_229	2	1	2	1	7	1*	243*	KL62	Very high	O2v1	Very high	0	0	0	0	0	0	0	0	0	0	0	0	0	0	0	0	0	0	0	0	0	0	0	0	1	0	0	0
573_1360	349	JQSE01000000	PATRIC	Malaysia	Asia	2013	unknown	unknown	CG36	268	2	1	2	1	7	1	81	KL20	Very high	O2v1	Very high	0	0	0	0	0	0	0	0	0	0	0	0	0	0	0	0	0	0	0	0	0	0	0	0	0	0	0	0
573_1422	unknown	CCHC01000000	PATRIC	unknown	unknown	unknown	unknown	unknown	CG36	268	2	1	2	1	7	1	81	KL20	Good	O2v1	Very high	0	0	0	0	0	0	0	0	0	0	0	0	0	0	0	0	0	0	0	0	0	0	0	0	0	0	0	0
573_1688	1035_KPNE	JWFI01000000	PATRIC	USA	North America	2013	human_clinical	wound	CG36	36	2	1	2	1	7	1	7	KL27	Good	O2v2	Good	0	0	0	0	0	0	0	0	0	0	0	0	0	0	0	0	0	0	0	0	0	0	0	0	0	0	0	0
ERR276921	unknown	ERR276921	Stoesser et al. 2013	UK	Europe	2011	human_unknown	unknown	CG36	36	2	1	2	1	7	1	7	KL27	Perfect	O2v2	Very high	0	0	0	0	0	0	0	0	0	0	0	0	0	0	0	0	0	0	0	0	0	0	0	0	0	0	0	0
ERR304792	unknown	ERR304792	Ellington et al.	UK	Europe	2009	human_clinical	blood	CG36	268	2	1	2	1	7	1	81	KL20	Very high	O2v1	Good	0	0	0	0	0	0	0	0	0	0	0	0	0	0	0	0	0	0	0	0	0	0	0	0	0	0	0	0
ERR314530	unknown	ERR314530	Ellington et al.	UK	Europe	2012	human_clinical	blood	CG36	268	2	1	2	1	7	1	81	KL20	Very high	O2v1	Very high	0	0	0	1	0	0	0	0	0	0	0	0	0	0	0	0	1	0	1	0	0	0	0	0	0	0	0	0
ERR314531	unknown	ERR314531	Ellington et al.	UK	Europe	unknown	human_unknown	unknown	CG36	268	2	1	2	1	7	1	81	KL20	Very high	O2v1	Very high	0	0	0	1	0	0	0	0	0	0	0	0	0	0	0	0	1	0	1	0	0	0	0	0	0	0	0	0
ERR314535	unknown	ERR314535	Ellington et al.	UK	Europe	2012	human_clinical	blood	CG36	268	2	1	2	1	7	1	81	KL20	Very high	O2v1	Very high	0	0	0	1	0	0	0	0	0	0	0	0	0	0	0	0	1	0	1	0	0	0	0	0	0	0	0	0
ERR314551	unknown	ERR314551	Ellington et al.	UK	Europe	unknown	human_unknown	unknown	CG36	268	2	1	2	1	7	1	81	KL20	Very high	O2v1	Very high	0	0	0	1	0	0	0	0	0	0	0	0	0	0	0	0	1	0	1	0	0	0	0	0	0	0	0	0
ERR720249	TG12354	ERR720249	Struve et al.	USA	North America	1999	human_clinical	respiratory tract	CG36	36	2	1	2	1	7	1	7	KL27	Very high	O2v2	Very high	0	0	0	0	0	0	0	0	0	0	0	0	0	0	0	0	0	0	0	0	0	0	0	0	0	0	0	0
SRR2098679	Kpn0078	SRR2098679	Davis et al.	USA	North America	2012	human_clinical	Clinical	CG36	433	2	1	2	60*	7	1	7	KL102	Very high	O2v2	Very high	0	0	0	0	0	0	0	0	0	0	0	0	0	0	0	0	0	0	0	0	0	0	0	0	1	0	0	0
SRR2098681	Kpn0075	SRR2098681	Davis et al.	USA	North America	2012	human_clinical	Clinical	CG36	268	2	1	2	1	7	1	81	KL20	Very high	O2v1	Very high	0	0	0	0	0	0	0	0	0	0	0	0	0	0	0	0	0	0	0	0	0	0	0	0	0	0	0	0
1226115_3	KpQ3	AMSU00000000	PATRIC	Spain	Europe	unknown	human_clinical	blood culture	CG37	37	2	9	2	1	13	1	16	KL149	High	O4	Very high	0	0	0	0	0	0	1	0	0	0	0	0	0	0	0	0	1	0	1	0	0	0	0	0	1	1	0	0
1328368_3	MGH 30	AYJC00000000	PATRIC	USA	North America	2012	human_clinical	urine	CG37	37	2	9	2	1	13	1	16	KL15	Very high	O4	Very high	0	0	0	0	0	0	0	0	0	0	0	0	0	0	0	0	0	0	0	0	0	0	0	0	0	0	0	0
1328379_3	MGH 47	JCNR00000000	PATRIC	USA	North America	2012	human_clinical	wound	CG37	37	2	9	2	1	13	1	16	KL14	Very high	O3s	Very high	0	0	0	0	0	0	0	0	0	0	0	0	0	0	0	0	0	0	0	1	0	0	0	0	0	0	0	0
1328390_3	UCICRE 2	AYIN00000000	PATRIC	USA	North America	unknown	human_clinical	sputum	CG37	37	2	9	2	1	13	1	16	KL38	Very high	O3s	Very high	0	0	0	0	0	0	0	0	0	0	0	0	0	0	0	0	0	0	0	0	0	0	0	0	0	0	0	0
1328394_3	UCICRE 8	AYIH00000000	PATRIC	USA	North America	unknown	human_clinical	urine	CG37	1198	2	9	2	1	9	1	4	KL8	Very high	O2v2	Good	0	0	0	0	0	0	0	0	0	0	0	0	0	0	0	0	0	0	0	0	0	0	0	0	0	0	0	0
1328415_3	BIDMC 18D	JCMZ00000000	PATRIC	USA	North America	2010	human_clinical	urine	CG37	37	2	9	2	1	13	1	16	KL14	Low	OL104	None	0	0	0	0	0	0	0	0	0	0	0	0	0	0	0	0	0	0	1	1	0	0	0	0	0	0	0	0
1328416_3	BIDMC 21	AYIB00000000	PATRIC	USA	North America	2012	human_clinical	urine	CG37	37	2	9	2	1	13	1	16	KL14	Good	O3s	Good	0	0	0	0	0	0	0	0	0	0	0	0	0	0	0	0	0	0	0	0	0	0	0	0	0	0	0	0
1328427_3	BIDMC 41	AYHR00000000	PATRIC	USA	North America	2012	human_clinical	blood	CG37	37	2	9	2	1	13	1	16	KL14	Good	OL104	Low	0	0	0	0	0	0	0	0	0	0	0	0	0	0	0	0	0	0	1	1	0	0	0	0	0	0	0	0
1395574_3	KpQ24	AWON00000000	PATRIC	Spain	Europe	unknown	human_clinical	blood culture from a patient in a burn unit	CG37	37	2	9	2	1	13	1	16	KL149	High	O4	Very high	0	0	0	0	0	0	0	0	0	0	0	0	0	0	0	0	1	0	1	0	0	0	0	0	1	1	0	0
1395575_3	KpQ15	AWOM00000000	PATRIC	Spain	Europe	unknown	human_clinical	blood culture from a patient in a burn unit	CG37	37	2	9	2	1	13	1	16	KL149	High	O4	Very high	0	0	0	0	0	0	1	0	0	0	0	0	0	0	0	0	1	0	1	0	0	0	0	0	1	1	0	0
1400163_3	BIDMC 46a	JCMT00000000	PATRIC	USA	North America	2013	human_clinical	urine	CG37	37	2	9	2	1	13	1	16	KL14	Good	O3s	Good	0	0	0	0	0	0	0	0	0	0	0	0	0	0	0	0	0	0	1	1	0	0	0	0	0	0	0	0
1400166_3	BIDMC 48	JCMQ00000000	PATRIC	USA	North America	2012	human_clinical	sputum	CG37	37	2	9	2	1	13	1	16	KL14	Good	OL104	Low	0	0	0	0	0	0	0	0	0	0	0	0	0	0	0	0	0	0	0	0	0	0	0	0	0	0	0	0
1400169_3	BIDMC 53	JCMN00000000	PATRIC	USA	North America	2013	human_clinical	urine	CG37	37	2	9	2	1	13	1	16	KL14	Good	O3s	Very high	0	0	0	0	0	0	0	0	0	0	0	0	0	0	0	0	0	0	1	1	0	0	0	0	0	0	0	0
1438795_3	MGH 72	JMZH00000000	PATRIC	USA	North America	2013	human_clinical	urine	CG37	37	2	9	2	1	13	1	16	KL38	Very high	O3s	Very high	0	0	0	1	0	0	0	0	0	0	0	0	0	0	0	0	0	0	0	0	0	0	0	0	0	0	0	0
1438811_3	UCI 68	JMZU00000000	PATRIC	USA	North America	unknown	human_clinical	urine	CG37	37	2	9	2	1	13	1	16	KL15	Very high	O4	Very high	0	0	0	0	0	0	0	0	0	0	0	0	0	0	0	0	0	0	0	0	0	0	0	0	0	0	0	0
16703_5_10	INF077	ERR1008636	Gorrie et al.	Australia	Oceana	2013	human_clinical	urine	CG37	37	2	9	2	1	13	1	16	KL14	Good	O3s	Very high	0	0	0	0	0	0	0	0	0	0	0	0	0	0	0	0	0	0	0	0	0	0	0	0	0	0	0	0
16703_5_53	INF120	ERR1008679	Gorrie et al.	Australia	Oceana	2013	human_clinical	urine	CG37	309	2	9*	2	1	13	1	10*	KL42	Perfect	O4	Very high	0	0	0	0	0	0	0	0	0	0	0	0	0	0	0	0	0	0	0	0	0	0	0	0	0	0	0	0
16703_7_17	INF265	ERR1008727	Gorrie et al.	Australia	Oceana	2013	human_clinical	sputum	CG37	1507	2	9	2	1	13	1	24	KL114	Very high	O3s	Very high	0	0	0	0	0	0	0	0	0	0	0	0	0	0	0	0	0	0	0	0	0	0	0	0	0	0	0	0
16703_7_22	INF271	ERR1008732	Gorrie et al.	Australia	Oceana	2013	human_clinical	urine	CG37	37	2	9	2	1	13	1	16	KL15	Very high	O4	Very high	0	0	0	0	0	0	0	0	0	0	0	0	0	0	0	0	0	0	0	0	0	0	0	0	0	0	0	0
16703_7_42	INF294	ERR1008751	Gorrie et al.	Australia	Oceana	2014	human_clinical	urine	CG37	37	2	9	2	1	13	1	16*	KL15	Very high	O4	Very high	0	0	0	0	0	0	0	0	0	0	0	0	0	0	0	0	0	0	0	0	0	0	0	0	0	0	0	0
16703_7_71	INF328	ERR1008780	Gorrie et al.	Australia	Oceana	2014	human_clinical	urine	CG37	37	2	9*	2	1	13	1	16	KL14	Good	O3s	Good	0	0	0	0	0	0	0	0	0	0	0	0	0	0	0	0	0	0	0	0	0	0	0	0	0	0	0	0
16703_7_85	INF346	ERR1008793	Gorrie et al.	Australia	Oceana	2014	human_clinical	sputum	CG37	37	2	9	2	1	13	1	16	KL12	Very high	OL103	High	0	0	0	0	0	0	0	0	0	0	0	0	0	0	0	0	0	0	0	0	0	0	0	0	0	0	0	0
16852_1_17	KSB1_1G	ERR1023644	Gorrie et al.	Australia	Oceana	2013	human_carriage	rectal swab	CG37	37	2	9*	2	1	13	1	16	KL15	Very high	O4	Very high	0	0	0	0	0	0	0	0	0	0	0	0	0	0	0	0	0	0	0	0	0	0	0	0	0	0	0	0
16852_1_21	KSB1_6G	ERR1023648	Gorrie et al.	Australia	Oceana	2013	human_carriage	throat	CG37	37	2	9	2	1	13	1	16	KL153	Good	O2v2	Very high	0	0	0	0	0	0	0	0	0	0	0	0	0	0	0	0	0	0	0	0	0	0	0	0	0	0	0	0
16852_1_22	KSB1_7G	ERR1023649	Gorrie et al.	Australia	Oceana	2013	human_carriage	throat	CG37	37	2	9*	2	1	13	1	16	KL15	Very high	O4	Very high	0	0	0	0	0	0	0	0	0	0	0	0	0	0	0	0	0	0	0	0	0	0	0	0	0	0	0	0
16852_1_45	KSB1_7J	ERR1023671	Gorrie et al.	Australia	Oceana	2014	human_carriage	rectal swab	CG37	37	2	9*?	2	1	13	1	16	KL14	Very high	O3s	Very high	0	0	0	0	0	0	0	0	0	0	0	0	0	0	0	0	0	0	0	0	0	0	0	0	0	0	0	0
16852_1_70	KSB2_6C	ERR1023695	Gorrie et al.	Australia	Oceana	2014	human_carriage	rectal swab	CG37	37	2	9	2	1	13	1	16	KL12	Very high	OL103	High	0	0	0	0	0	0	0	0	0	0	0	0	0	0	0	0	0	0	0	0	0	0	0	0	0	0	0	0
16870_7_63	INF042	ERR1023775	Gorrie et al.	Australia	Oceana	2013	human_clinical	urine	CG37	37	2	9	2	1	13	1	16	KL14	Good	O3s	Good	0	0	0	0	0	0	0	0	0	0	0	0	0	0	0	0	0	0	0	0	0	0	0	0	0	0	0	0
16870_8_10	INF166	ERR1023805	Gorrie et al.	Australia	Oceana	2013	human_clinical	sputum	CG37	unknown_166	2	9	1	1	13	1	16	KL15	Very high	O4	Very high	0	0	0	0	0	0	0	0	0	0	0	0	0	0	0	0	0	0	0	0	0	0	0	0	0	0	0	0
16870_8_11	INF167	ERR1023806	Gorrie et al.	Australia	Oceana	2013	human_clinical	urine	CG37	unknown_166	2	9	1	1	13	1	16	KL15	Very high	O4	Very high	0	0	0	0	0	0	0	0	0	0	0	0	0	0	0	0	0	0	0	0	0	0	0	0	0	0	0	0
16870_8_16	INF173	ERR1023811	Gorrie et al.	Australia	Oceana	2013	human_clinical	BAL	CG37	256	2	1	2	1	13	1	16	KL47	Good	OL101	Low	0	0	0	0	0	0	0	0	0	0	0	0	0	0	0	0	0	0	0	0	0	0	0	0	0	0	0	0
16870_8_19	INF176	ERR1023814	Gorrie et al.	Australia	Oceana	2013	human_clinical	urine	CG37	37	2	9	2	1	13	1	16	KL14	Good	O3s	Good	0	0	0	0	0	0	0	0	0	0	0	0	0	0	0	0	0	0	0	0	0	0	0	0	0	0	0	0
5150_3_7	AJ170	ERS005772	Holt et al.	Australia	Oceana	2002	human_clinical	sterile	CG37	1779	2	9	2	1	13	1	296	KL38	Good	O3s	Very high	0	0	0	0	0	0	0	0	0	0	0	0	0	0	0	0	0	0	0	0	0	0	0	0	0	0	0	0
5197_2_7	QMP B2-211	ERS011825	Holt et al.	USA	North America	2006	animal	bovine	CG37	309	2	9	2	1	13	1	10	KL42	Very high	O4	Very high	0	0	0	1	0	0	0	0	0	0	0	0	0	0	0	0	0	0	0	0	0	0	0	0	0	0	0	0
5197_7_7	QMP B2-248	ERS011872	Holt et al.	USA	North America	2006	animal	bovine	CG37	177	2	9	2	30	13	1	16	KL12	Very high	OL103	High	0	0	0	0	0	0	0	0	0	0	0	0	0	0	0	0	0	0	0	0	0	0	0	0	0	0	0	0
5197_8_7	QMP B2-282	ERS011896	Holt et al.	USA	North America	2006	animal	bovine	CG37	256	2	1	2?	1	13	1	16	KL47	Good	OL101	Very high	0	0	0	0	0	0	0	0	0	0	0	0	0	0	0	0	0	0	0	0	0	0	0	0	0	0	0	0
5235_8_4	08-0345m	ERS011786	Holt et al.	Vietnam	Asia	2008	human_clinical	sterile	CG37	309	2	9*	2	1	13	1*	10*	KL42	Very high	O4	Very high	0	0	0	1	0	0	0	0	0	0	0	0	0	0	0	0	0	0	0	0	0	0	0	0	0	0	0	0
573_1345	5422	JGYH01000000	PATRIC	China	Asia	2012	human_clinical	bile	CG37	37	2	9	2	1	13	1	16	KL15	Good	O4	Very high	0	0	0	0	0	0	0	0	0	0	0	0	0	0	0	0	0	0	0	0	0	0	0	0	0	0	0	0
573_1389	unknown	CCFU01000000	PATRIC	unknown	unknown	unknown	unknown	unknown	CG37	37	2	9	2	1	13	1	16	KL38	Very high	O3s	Very high	0	0	0	1	0	0	0	0	0	0	0	0	0	0	0	0	1	0	1	0	0	0	0	0	0	0	0	0
573_1401	unknown	CCGG01000000	PATRIC	unknown	unknown	unknown	unknown	unknown	CG37	37	2	9	2	1	13	1	16	KL38	Very high	O3s	Very high	0	0	0	0	0	0	0	0	0	0	0	0	0	0	0	0	0	0	0	0	0	0	0	0	0	0	0	0
573_1407	unknown	CCGM01000000	PATRIC	unknown	unknown	unknown	unknown	unknown	CG37	37	2	9	2	1	13	1	16	KL15	Very high	O4	Very high	0	0	0	0	0	0	0	0	0	0	0	0	0	0	0	0	0	0	0	0	0	0	0	0	0	0	0	0
573_1435	unknown	CCHO01000000	PATRIC	unknown	unknown	unknown	unknown	unknown	CG37	37	2	9	2	1	13	1	16	KL38	Good	O3s	Very high	0	0	0	0	0	0	0	0	0	0	0	0	0	0	0	0	1	0	0	0	0	0	0	0	0	0	0	0
573_1437	unknown	CCHP01000000	PATRIC	unknown	unknown	unknown	unknown	unknown	CG37	37	2	9	2	1	13	1	16	KL38	Very high	O3s	Very high	0	0	0	0	0	0	0	0	0	0	0	0	0	0	0	0	1	0	0	0	0	0	0	0	0	0	0	0
573_1451	unknown	CCIE01000000	PATRIC	unknown	unknown	unknown	unknown	unknown	CG37	unknown_062	2	9	2	10?	13	1	16	KL38	Good	O3s	Very high	0	0	0	1	0	0	0	0	0	0	0	0	0	0	0	0	0	0	0	0	0	0	0	0	0	0	0	0
573_1634	MGH82	LEZY01000000	PATRIC	unknown	unknown	2014	human_unknown	unknown	CG37	37	2	9	2	1	13	1	16	KL12	Very high	OL103	High	0	0	0	0	0	0	0	0	0	0	0	0	0	0	0	0	0	0	0	0	0	0	0	0	0	0	0	0
573_1736	MGH83	LGJJ01000000	PATRIC	unknown	unknown	2014	human_unknown	unknown	CG37	309	2	9	2	1	13	1	10	KL42	Very high	O4	Very high	0	0	0	0	0	0	0	0	0	0	0	0	0	0	0	0	1	0	1	0	0	0	0	0	0	0	0	0
AS12_C4PNMANXX_CGAGGCTG-AGAGTAGA_L006	A0060996	SRR5082345	Wyres et al.	Australia	Oceana	2008	human_clinical	blood	CG37	37	2	9	2	1	13	1	16	KL15	Very high	O4	Very high	0	0	0	0	0	0	0	0	0	0	0	0	0	0	0	0	0	0	0	0	0	0	0	0	0	0	0	0
ERR257604	unknown	ERR257604	Ellington et al.	UK	Europe	2010	human_clinical	blood	CG37	309	2	9	2	1	13	1	10	KL15	Very high	O4	Very high	0	0	0	0	0	0	0	0	0	0	0	0	0	0	0	0	0	0	0	0	0	0	0	0	0	0	0	0
ERR257686	unknown	ERR257686	Ellington et al.	UK	Europe	2006	human_clinical	blood	CG37	37	2	9	2	1	13	1	16	KL52	Good	OL101	Good	0	0	0	1	0	0	0	0	0	0	0	0	0	0	0	0	0	0	0	0	0	0	0	0	0	0	0	0
ERR276974	unknown	ERR276974	Stoesser et al. 2013	UK	Europe	2011	human_unknown	unknown	CG37	1779	2	9	2	1	13	1	296	KL38	Very high	O3s	Very high	0	0	0	0	0	0	0	0	0	0	0	0	0	0	0	0	0	0	0	0	0	0	0	0	0	0	0	0
ERR276989	unknown	ERR276989	Stoesser et al. 2013	UK	Europe	2011	human_unknown	unknown	CG37	309	2	9	2	1	13	1	10	KL42	Very high	O4	Very high	0	0	0	0	0	0	0	0	0	0	0	0	0	0	0	0	0	0	0	0	0	0	0	0	0	0	0	0
ERR349747	16	ERR349747	The et al.	Nepal	Asia	2012	human_clinical	urine	CG37	37	2	9	2	1	13	1	16	KL12	Perfect	OL103	High	0	0	0	0	0	0	0	0	0	0	0	0	0	0	0	0	1	0	0	0	0	0	0	0	0	0	0	0
ERR349798	276	ERR349798	The et al.	Nepal	Asia	2012	human_clinical	sputum	CG37	37	2	9	2	1	13	1	16	KL12	Very high	OL103	High	0	0	0	0	0	0	0	0	0	0	0	0	0	0	0	0	0	0	0	0	0	0	0	0	0	0	0	0
ERR720248	TG12351	ERR720248	Struve et al.	USA	North America	2006	human_clinical	respiratory tract	CG37	37	2	9	2	1	13	1	16	KL38	Very high	O3s	Very high	0	0	0	0	0	0	0	0	0	0	0	0	0	0	0	0	0	0	0	0	0	0	0	0	0	0	0	0
ERR720264	TG21982	ERR720264	Struve et al.	USA	North America	2010	human_clinical	blood	CG37	37	2	9	2	1	13	1	16	KL14	Good	O3s	Very high	0	0	0	0	0	0	0	0	0	0	0	0	0	0	0	0	1	0	1	0	0	0	0	0	0	0	0	0
KP18_C4PNMANXX_TAGGCATG-TAGATCGC_L006	unknown	SRR5082396	Wyres et al.	unknown	unknown	unknown	human_unknown	unknown	CG37	37	2	9	2	1	13	1	16	KL15	Good	O4	Very high	0	0	0	0	0	0	0	0	0	0	1	0	0	0	0	0	1	0	1	0	0	0	0	0	1	0	0	0
SRR1561250	Italy-Palermo-2009f	SRR1561250	Bowers et al.	Italy	Europe	2009	human_unknown	unknown	CG37	37	2	9	2	1	13	1	16	KL38	Very high	O3s	Very high	0	0	0	1	0	0	0	0	0	0	0	0	0	0	0	0	1	0	0	0	0	0	0	0	0	0	0	0
SRR1561299	US-CA-2010b	SRR1561299	Bowers et al.	USA	North America	2010	human_unknown	unknown	CG37	37	2	9	2	1	13	1	16	KL105	High	O2v2	Very high	0	0	0	0	0	0	0	0	1	0	0	0	0	0	0	0	0	0	1	0	0	0	0	0	0	0	0	1
SRR1561324	US-NC-1996	SRR1561324	Bowers et al.	USA	North America	1996	human_unknown	unknown	CG37	37	2	9	2	1	13	1	16	KL15	Very high	O4	Very high	0	0	0	0	0	0	0	0	0	0	0	0	0	0	0	0	0	0	1	1	0	0	0	0	1	0	0	0
SRR2098753	Kpn0076	SRR2098753	Davis et al.	USA	North America	2012	human_clinical	Clinical	CG37	1779	2	9	2	1	13*	1	296	KL38	Very high	O3s	Very high	0	0	0	0	0	0	0	0	0	0	0	0	0	0	0	0	0	0	0	0	0	0	0	0	0	0	0	0
SRR2098755	Kpn0080	SRR2098755	Davis et al.	USA	North America	2012	human_clinical	Clinical	CG37	896	2	9	2	1	13	1	38	KL3	Very high	O2v2	Very high	0	0	0	0	0	0	0	0	0	0	0	0	0	0	0	0	0	0	0	0	0	0	0	0	0	0	0	0
1379687_3	BJ1-GA	CBTU00000000	PATRIC	unknown	unknown	unknown	unknown	unknown	CG380	380	2	1	1	1	1	4	19	KL2	Very high	O1v1	Very high	0	0	0	0	0	0	0	0	0	0	0	0	0	0	0	0	0	0	0	0	0	0	0	0	0	0	0	0
573_1715	913_KPNE	JUOE01000000	PATRIC	USA	North America	2013	human_clinical	blood	CG380	380	2	1	1	1	1	4	19	KL2	None	O1/O2v1	Very high	0	0	0	0	0	0	0	0	0	0	0	0	0	0	0	0	0	0	0	0	0	0	0	0	0	0	0	0
573_1716	930_KPNE	JUND01000000	PATRIC	USA	North America	2013	human_clinical	BAL	CG380	380	2	1	1	1	1	4	19	KL2	Very high	O1v1	Very high	0	0	0	0	0	0	0	0	0	0	0	0	0	0	0	0	0	0	0	0	0	0	0	0	0	0	0	0
573_1886	912_KPNE	JUOG01000000	PATRIC	USA	North America	2013	human_clinical	BAL	CG380	380	2	1	1	1	1	4	19	KL2	Good	O1v1	Very high	0	0	0	0	0	0	0	0	0	0	0	0	0	0	0	0	0	0	0	0	0	0	0	0	0	0	0	0
ERR276971	unknown	ERR276971	Stoesser et al. 2013	UK	Europe	2011	human_unknown	unknown	CG380	380	2	1	1	1	1	4	19	KL2	Very high	O1v1	Very high	0	0	0	0	0	0	0	0	0	0	0	0	0	0	0	0	0	0	0	0	0	0	0	0	0	0	0	0
ERR560511	SB4449	ERR560511	Bialek-Davenet et al.	France	Europe	2010	human_clinical	liver pus	CG380	679	2	1	1	82	1	4	19	KL2	Very high	O1v1	Very high	0	0	0	0	0	0	0	0	0	0	0	0	0	0	0	0	0	0	0	0	0	0	0	0	0	0	0	0
ERR560516	SB4533	ERR560516	Bialek-Davenet et al.	France	Europe	2010	human_clinical	blood	CG380	380	2	1	1	1	1	4	19	KL2	Very high	O1v1	Very high	0	0	0	0	0	0	0	0	0	0	0	0	0	0	0	0	0	0	0	0	0	0	0	0	0	0	0	0
ERR560517	SB4534	ERR560517	Bialek-Davenet et al.	France	Europe	2010	human_clinical	blood	CG380	380	2	1	1	1	1	4	19	KL2	Very high	O1v1	Very high	0	0	0	0	0	0	0	0	0	0	0	0	0	0	0	0	0	0	0	0	0	0	0	0	0	0	0	0
ERR560520	SB4539	ERR560520	Bialek-Davenet et al.	France	Europe	2008	human_clinical	blood	CG380	380	2	1	1	1	1	4	19	KL2	Very high	O1v1	Very high	0	0	0	0	0	0	0	0	0	0	0	0	0	0	0	0	0	0	0	0	0	0	0	0	0	0	0	0
SRR2098675	Kpn0079	SRR2098675	Davis et al.	USA	North America	2012	human_clinical	Clinical	CG380	380	2	1	1	1	1	4	19	KL2	Very high	O1v1	Very high	0	0	0	0	0	0	0	0	0	0	0	0	0	0	0	0	0	0	0	0	0	0	0	0	0	0	0	0
SRR2098676	Kpn0065	SRR2098676	Davis et al.	USA	North America	2012	human_clinical	Clinical	CG380	380	2	1	1	1	1	4	19	KL2	Very high	O1v1	Very high	0	0	0	0	0	0	0	0	0	0	0	0	0	0	0	0	0	0	0	0	0	0	0	0	0	0	0	0
TTSH13_S26_L001	TTSH1	SRR5082356	Lee et al.	Singapore	Asia	unknown	human_clinical	liver abscess	CG380	380	2	1	1	1	1	4	19	KL2	None	O1/O2v1	Very high	0	0	0	0	0	0	0	0	0	0	0	0	0	0	0	0	0	0	0	0	0	0	0	0	0	0	0	0
1431455_3	NB60	AZAP00000000	PATRIC	China	Asia	unknown	human_clinical	blood	CG43	43	2	6	1	5	11	1	~15	KL61	Very high	O1v1	Very high	0	0	0	0	0	0	0	0	0	0	0	0	0	0	0	0	1	0	1	0	0	0	0	0	1	0	0	0
16703_7_7	INF253	ERR1008718	Gorrie et al.	Australia	Oceana	2013	human_clinical	urine	CG43	unknown_208	2	85*	1	5	4	1	6	KL17	Perfect	O1v1	Very high	0	0	0	0	0	0	0	0	0	0	0	0	0	0	0	0	0	0	0	0	0	0	0	0	0	0	0	0
5150_3_11	AJ205	ERS005775	Holt et al.	Australia	Oceana	2002	human_unknown	unknown	CG43	43	2	6	1	5	11	1	15	KL30	Very high	O1v1	Very high	0	0	0	0	0	0	0	0	0	0	0	0	0	0	0	0	0	0	0	0	0	0	0	0	0	0	0	0
5150_3_3	AJ211	ERS005767	Holt et al.	Australia	Oceana	2002	human_clinical	respiratory	CG43	43	2	6	1	5	11	1	15	KL30	Very high	O1v1	Very high	0	0	0	0	0	0	0	0	0	0	0	0	0	0	0	0	0	0	0	0	0	0	0	0	0	0	0	0
5193_1_7	QMP B2-170	ERS011800	Holt et al.	USA	North America	2006	animal	bovine	CG43	43	2	6	1	5	11	1	15	KL30	Very high	O1v1	Very high	0	0	0	0	0	0	0	0	0	0	0	0	0	0	0	0	0	0	0	0	0	0	0	0	0	0	0	0
5235_7_1	1524	ERS012034	Holt et al.	Indonesia	Asia	2005	human_clinical	urine	CG43	43	2	6	1	5	11	1*	15*	KL2	Good	O1v1	Very high	0	0	0	0	0	0	0	0	0	0	0	0	0	0	0	0	1	0	1	0	0	0	0	0	0	0	0	0
5235_7_10	1764	ERS012043	Holt et al.	Indonesia	Asia	2005	human_clinical	sterile	CG43	43	2	6	1	5	11	1	15*	KL2	Very high	O1v1	Very high	0	0	0	1	0	0	0	0	0	0	0	0	0	0	0	0	0	0	0	0	0	0	0	0	1	0	0	0
5235_7_11	1765	ERS012044	Holt et al.	Indonesia	Asia	2005	human_clinical	sterile	CG43	43	2	6	1	5	11	1	15*	KL2	Very high	O1v1	Very high	0	0	0	1	0	0	0	0	0	0	0	0	0	0	0	0	0	0	0	0	0	0	0	0	1	0	0	0
5235_7_2	1555	ERS012035	Holt et al.	Indonesia	Asia	2005	human_clinical	urine	CG43	43	2	6	1	5	11	1*	15*	KL30	Very high	O1v1	Very high	0	0	0	0	0	0	0	0	0	0	0	0	0	0	1	0	0	0	1	0	0	0	0	0	0	0	0	0
5235_7_9	1753	ERS012042	Holt et al.	Indonesia	Asia	2005	human_clinical	sterile	CG43	43	2	6	1	5	11	1	15	KL2	Good	O1v1	Very high	0	0	0	1	0	0	0	0	0	0	0	0	0	0	0	0	0	0	0	0	0	0	0	0	1	0	0	0
573_1713	863_KPNE	JUQD01000000	PATRIC	USA	North America	2013	human_clinical	urine	CG43	43	2	6	1	5	11	1	15	KL30	Good	O1v1	Very high	0	0	0	0	0	0	0	0	0	0	0	0	0	0	0	0	0	0	0	0	0	0	0	0	0	0	0	0
72407_100	ST101:U44822 (26/7/13)	LJEN01000000	PATRIC	South Africa	Africa	unknown	unknown	unknown	CG43	101	2	6	1	5	4	1	6	KL17	Good	O1v1	Very high	0	0	0	1	0	0	0	0	0	0	0	0	0	0	0	0	1	0	0	0	0	0	0	0	0	0	0	0
72407_102	ST101:939996824	LJEU01000000	PATRIC	South Africa	Africa	2013	human_clinical	pus	CG43	101	2	6	1	5	4	1	6	KL17	None	O1v1	Very high	0	0	0	1	0	0	0	0	0	0	0	0	0	0	0	0	1	0	0	0	0	0	0	0	0	0	0	0
72407_103	ST101:951363981	LJFE01000000	PATRIC	South Africa	Africa	2013	human_clinical	urine	CG43	101	2	6	1	5	4	1	6	KL17	Good	O1v1	Very high	0	0	0	1	0	0	0	0	0	0	0	0	0	0	0	0	1	0	0	0	0	0	0	0	0	0	0	0
72407_104	ST101:945154233	LJEM01000000	PATRIC	South Africa	Africa	unknown	human_clinical	sputum	CG43	101	2	6,6,6	1	5	4	1,1	6	KL17	None	O1v1	Good	0	0	0	1	0	0	0	0	0	0	0	0	0	0	0	0	1	0	0	0	0	0	0	0	0	0	0	0
72407_84	ST101:950171785	LJDK01000000	PATRIC	South Africa	Africa	unknown	human_unknown	unknown	CG43	101	2	6	1	5	4	1	6	KL17	Good	O1v1	Very high	0	0	0	1	0	0	0	0	0	0	0	0	0	0	0	0	1	0	0	0	0	0	0	0	0	0	0	0
72407_85	ST101:960186733	LJDT01000000	PATRIC	South Africa	Africa	unknown	human_unknown	unknown	CG43	101	2	6	1	5	4	1	6	KL17	Good	O1v1	Very high	0	0	0	1	0	0	0	0	0	0	0	0	0	0	0	0	1	0	0	0	0	0	0	0	0	0	0	0
72407_86	ST101:951373950	LJEA01000000	PATRIC	South Africa	Africa	2013	human_clinical	blood	CG43	101	2	6	1	5	4	1	6	KL17	None	O1v1	Very high	0	0	0	1	0	0	0	0	0	0	0	0	0	0	0	0	1	0	0	0	0	0	0	0	0	0	0	0
72407_87	ST101:945165838	LJEC01000000	PATRIC	South Africa	Africa	2013	human_clinical	pus	CG43	101	2	6	1	5	4	1,1	6	KL17	None	O1v1	Good	0	0	0	1	0	0	0	0	0	0	0	0	0	0	0	0	1	0	0	0	0	0	0	0	0	0	0	0
72407_88	ST2017:950118422	LJEH01000000	PATRIC	South Africa	Africa	2012	human_clinical	abdominal swab	CG43	2017	2	6	1	5	4	117	6	KL17	None	O1v1	Good	0	0	0	1	0	0	0	0	0	0	0	0	0	0	0	0	1	0	1	0	0	0	0	0	0	0	0	0
72407_89	ST101:945169659	LJEE01000000	PATRIC	South Africa	Africa	2013	human_clinical	urine	CG43	101	2	6	1	5	4	1	6	KL17	None	O1v1	Very high	0	0	0	1	0	0	0	0	0	0	0	0	0	0	0	0	1	0	0	0	0	0	0	0	0	0	0	0
72407_90	ST101:950173000	LJDN01000000	PATRIC	South Africa	Africa	unknown	unknown	unknown	CG43	101	2	6	1	5	4	1	6	KL17	Good	O1v1	Very high	0	0	0	1	0	0	0	0	0	0	0	0	0	0	0	0	1	0	0	0	0	0	0	0	0	0	0	0
72407_93	ST2016:951362657	LJDZ01000000	PATRIC	South Africa	Africa	unknown	human_unknown	unknown	CG43	101	2	6	1	5	4	1,1	6	KL17	None	O1/O2v1	Very high	0	0	0	1	0	0	0	0	0	0	0	0	0	0	0	0	1	0	0	0	0	0	0	0	0	0	0	0
72407_94	ST2017:950117510	LJEF01000000	PATRIC	South Africa	Africa	2012	human_clinical	urine	CG43	2017	2	6	1	5	4	117	6	KL17	None	O1v1	Good	0	0	0	1	0	0	0	0	0	0	0	0	0	0	0	0	1	0	1	0	0	0	0	0	0	0	0	0
72407_95	ST2017:950142398	LJEG01000000	PATRIC	South Africa	Africa	unknown	human_clinical	tracheal fluid	CG43	2017	2	6	1	5	4	117	6	KL17	None	O1v1	Good	0	0	0	1	0	0	0	0	0	0	0	0	0	0	0	0	1	0	1	0	0	0	0	0	0	0	0	0
72407_97	ST101:951384356	LJEJ01000000	PATRIC	South Africa	Africa	2013	human_unknown	unknown	CG43	101	2	6	1	5	4	1	6	KL17	None	O1/O2v1	Good	0	0	0	1	0	0	0	0	0	0	0	0	0	0	0	0	1	0	0	0	0	0	0	0	0	0	0	0
72407_98	ST101:957089165	LJEK01000000	PATRIC	South Africa	Africa	unknown	human_clinical	pus	CG43	101	2	6	1	5	4	1	6	KL17	None	O1v1	Very high	0	0	0	1	0	0	0	0	0	0	0	0	0	0	0	0	1	0	0	0	0	0	0	0	0	0	0	0
72407_99	ST101:957083320	LJEL01000000	PATRIC	South Africa	Africa	2013	human_clinical	urine	CG43	101	2	6	1	5	4	1	6	KL17	Low	O1v1	Very high	0	0	0	1	0	0	0	0	0	0	0	0	0	0	0	0	1	0	0	0	0	0	0	0	0	0	0	0
ERR257601	unknown	ERR257601	Ellington et al.	UK	Europe	2007	human_clinical	blood	CG43	101	2	6	1	5	4	1	6	KL17	Perfect	O1v1	Very high	0	0	0	1	0	0	0	0	0	0	0	0	0	0	0	0	1	0	0	0	0	0	0	0	0	0	0	0
ERR257602	unknown	ERR257602	Ellington et al.	UK	Europe	2008	human_clinical	blood	CG43	101	2	6	1	5	4	1	6	KL17	Perfect	O1v1	Very high	0	0	0	0	0	0	0	0	0	0	0	0	0	0	0	0	0	0	0	0	0	0	0	0	0	0	0	0
ERR257603	unknown	ERR257603	Ellington et al.	UK	Europe	2009	human_clinical	blood	CG43	101	2	6	1	5	4	1	6	KL17	Perfect	O1v1	Very high	0	0	0	1	0	0	0	0	0	0	0	0	0	0	0	0	1	0	0	0	0	0	0	0	0	0	0	0
ERR257609	unknown	ERR257609	Ellington et al.	UK	Europe	2007	human_clinical	blood	CG43	101	2	6	1	5	4	1	6	KL17	Perfect	O1v1	Very high	0	0	0	1	0	0	0	0	0	0	0	0	0	0	0	0	1	0	0	0	0	0	0	0	0	0	0	0
ERR257610	unknown	ERR257610	Ellington et al.	UK	Europe	2008	human_clinical	blood	CG43	101	2	6	1	5	4	1	6	KL17	Perfect	O1v1	Very high	0	0	0	0	0	0	0	0	0	0	0	0	0	0	0	0	0	0	0	0	0	0	0	0	0	0	0	0
ERR257632	unknown	ERR257632	Ellington et al.	UK	Europe	2006	human_clinical	blood	CG43	101	2	6	1	5	4	1	6	KL17	Perfect	O1v1	Very high	0	0	0	1	0	0	0	0	0	0	0	0	0	0	0	0	1	0	0	0	0	0	0	0	0	0	0	0
ERR257633	unknown	ERR257633	Ellington et al.	UK	Europe	2007	human_clinical	blood	CG43	101	2	6	1	5	4	1	6	KL17	Perfect	O1v1	Very high	0	0	0	1	0	0	0	0	0	0	0	0	0	0	0	0	1	0	0	0	0	0	0	0	0	0	0	0
ERR257641	unknown	ERR257641	Ellington et al.	UK	Europe	2007	human_clinical	blood	CG43	101	2	6	1	5	4	1	6	KL17	Perfect	O1v1	Very high	0	0	0	1	0	0	0	0	0	0	0	0	0	0	0	0	1	0	0	0	0	0	0	0	1	0	0	0
ERR257649	unknown	ERR257649	Ellington et al.	UK	Europe	unknown	human_unknown	unknown	CG43	101	2	6	1	5	4	1	6	KL17	Perfect	O1v1	Very high	0	0	0	1	0	0	0	0	0	0	0	0	0	0	0	0	1	0	0	0	0	0	0	0	0	0	0	0
ERR257657	unknown	ERR257657	Ellington et al.	UK	Europe	2008	human_clinical	blood	CG43	101	2	6	1	5	4	1	6	KL17	Perfect	O1v1	Very high	0	0	0	1	0	0	0	0	0	0	0	0	0	0	0	0	1	0	0	0	0	0	0	0	0	0	0	0
ERR257661	unknown	ERR257661	Ellington et al.	UK	Europe	2011	human_clinical	blood	CG43	101	2	6	1	5	4	1	6	KL17	Perfect	O1v1	Very high	0	0	0	1	0	0	0	0	0	0	0	0	0	0	0	0	1	0	0	0	0	0	0	0	1	0	0	0
ERR257664	unknown	ERR257664	Ellington et al.	UK	Europe	2007	human_clinical	blood	CG43	101	2	6	1	5	4	1	6	KL17	Perfect	O1v1	Very high	0	0	0	1	0	0	0	0	0	0	0	0	0	0	0	0	1	0	0	0	0	0	0	0	1	0	0	0
ERR257669	unknown	ERR257669	Ellington et al.	UK	Europe	2011	human_clinical	blood	CG43	101	2	6	1	5	4	1	6	KL17	Perfect	O1v1	Very high	0	0	0	0	0	0	0	0	0	0	0	0	0	0	0	0	1	0	0	0	0	0	0	0	0	0	0	0
ERR257672	unknown	ERR257672	Ellington et al.	UK	Europe	2007	human_clinical	blood	CG43	101	2	6	1	5	4	1	6	KL17	Perfect	O1v1	Very high	0	0	0	1	0	0	0	0	0	0	0	0	0	0	0	0	1	0	0	0	0	0	0	0	1	0	0	0
ERR257673	unknown	ERR257673	Ellington et al.	UK	Europe	2008	human_clinical	blood	CG43	101	2	6	1	5	4	1	6	KL17	Perfect	O1v1	Very high	0	0	0	0	0	0	0	0	0	0	0	0	0	0	0	0	1	0	0	0	0	0	0	0	0	0	0	0
ERR257674	unknown	ERR257674	Ellington et al.	UK	Europe	2009	human_clinical	blood	CG43	101	2	6	1	5	4	1	6	KL17	Perfect	O1v1	Very high	0	0	0	1	0	0	0	0	0	0	0	0	0	0	0	0	1	0	0	0	0	0	0	0	1	0	0	0
ERR257676	unknown	ERR257676	Ellington et al.	UK	Europe	2011	human_clinical	blood	CG43	101	2	6	1	5	4	1	6	KL17	Perfect	O1v1	Very high	0	0	0	1	0	0	0	0	0	0	0	0	0	0	0	0	1	0	0	0	0	0	0	0	1	0	0	0
ERR257677	unknown	ERR257677	Ellington et al.	UK	Europe	2011	human_unknown	unknown	CG43	101	2	6	1	5	4	1	6	KL17	Perfect	O1/O2v1	Very high	0	0	0	1	0	0	0	0	0	0	0	0	0	0	0	0	1	0	0	0	0	0	0	0	1	0	0	0
ERR257680	unknown	ERR257680	Ellington et al.	UK	Europe	unknown	human_unknown	unknown	CG43	101	2	6	1	5	4	1	6	KL17	Perfect	O1v1	Very high	0	0	0	1	0	0	0	0	0	0	0	0	0	0	0	0	1	0	0	0	0	0	0	0	1	0	0	0
ERR257681	unknown	ERR257681	Ellington et al.	UK	Europe	2008	human_clinical	blood	CG43	101	2	6	1	5	4	1	6	KL17	Perfect	O1v1	Very high	0	0	0	1	0	0	0	0	0	0	0	0	0	0	0	0	1	0	1	0	0	0	0	0	0	0	0	0
ERR257683	unknown	ERR257683	Ellington et al.	UK	Europe	2010	human_clinical	blood	CG43	101	2	6	1	5	4	1	6	KL17	Perfect	O1v1	Very high	0	0	0	1	0	0	0	0	0	0	0	0	0	0	0	0	1	0	0	0	0	0	0	0	0	0	0	0
ERR257688	unknown	ERR257688	Ellington et al.	UK	Europe	unknown	human_unknown	unknown	CG43	101	2	6	1	5	4	1	6	KL17	Perfect	O1v1	Very high	0	0	0	0	0	0	0	0	0	0	0	0	0	0	0	0	1	0	0	0	0	0	0	0	1	0	0	0
ERR257691	unknown	ERR257691	Ellington et al.	UK	Europe	2010	human_clinical	blood	CG43	101	2	6	1	5	4	1	6	KL17	Perfect	O1v1	Very high	0	0	0	1	0	0	0	0	0	0	0	0	0	0	0	0	1	0	0	0	0	0	0	0	0	0	0	0
ERR276975	unknown	ERR276975	Stoesser et al. 2013	UK	Europe	2011	human_unknown	unknown	CG43	101	2	6	1	5	4	1	6	KL106	Good	O1v2	Very high	0	0	0	0	0	0	0	0	0	0	0	0	0	0	0	0	0	0	0	0	0	0	0	0	0	0	0	0
SRR1561230	India-2007b	SRR1561230	Bowers et al.	India	Asia	2007	human_unknown	unknown	CG43	43	2	6	1	5	11	1	15	KL30	High	O1v1	Very high	0	0	0	1	0	0	0	0	0	0	0	0	0	0	0	0	1	0	1	0	0	0	0	0	0	0	0	0
1284797_4	DMC0799	ARRZ00000000	PATRIC	USA	North America	unknown	human_clinical	blood	CG45	45	2	1	1	6	7	1	12	KL24	Very high	O2v1	Very high	0	0	0	0	0	0	0	0	0	0	0	0	0	0	0	0	0	0	0	1	0	0	0	0	0	0	0	0
1438727_3	CHS 21	JJNF00000000	PATRIC	USA	North America	2012	human_carriage	rectal swab	CG45	45	2	1	1	6	7	1	12	KL24	Good	O2v1	Good	0	0	0	0	0	0	0	0	0	0	0	0	0	0	0	0	0	0	0	0	0	0	0	0	0	0	0	0
16703_5_24	INF091	ERR1008650	Gorrie et al.	Australia	Oceana	2013	human_clinical	urine	CG45	unknown_193	2	94*	1	6	7	1	12	KL24	Very high	O2v1	Very high	0	0	0	0	0	0	0	0	0	0	0	0	0	0	0	0	0	0	0	0	0	0	0	0	0	0	0	0
16703_5_37	INF104	ERR1008663	Gorrie et al.	Australia	Oceana	2013	human_clinical	urine	CG45	unknown_196	2	50*	1	6	7	1	12	KL24	Very high	O2v1	Very high	0	0	0	0	0	0	0	0	0	0	0	0	0	0	0	0	0	0	0	0	0	0	0	0	0	0	0	0
16703_5_58	INF125	ERR1008684	Gorrie et al.	Australia	Oceana	2013	human_clinical	urine	CG45	45	2	1	1	6	7	1	12	KL24	Very high	O2v1	Very high	0	0	0	0	0	0	0	0	0	0	0	0	0	0	0	0	0	0	0	0	0	0	0	0	0	0	0	0
16703_5_68	INF135	ERR1008694	Gorrie et al.	Australia	Oceana	2013	human_clinical	tissue	CG45	unknown_185	2	10*?	1	6	7	1	12	KL24	Very high	O2v1	Very high	0	0	0	0	0	0	0	0	0	0	0	0	0	0	0	0	0	0	0	0	0	0	0	0	0	0	0	0
16703_5_85	INF153	ERR1008710	Gorrie et al.	Australia	Oceana	2013	human_clinical	urine	CG45	unknown_201	2	1?	1	82	7	1	12	KL22	Good	O3s	High	0	0	0	0	0	0	0	0	0	0	0	0	0	0	0	0	0	0	0	0	0	0	0	0	0	0	0	0
16703_7_19	INF268	ERR1008729	Gorrie et al.	Australia	Oceana	2013	human_clinical	urine	CG45	45	2*	1?	1	6*	7	1	12*	KL24	Very high	O2v1	Very high	0	0	0	0	0	0	0	0	0	0	0	0	0	0	0	0	0	0	0	0	0	0	0	0	1	0	0	0
16703_7_5	INF251	ERR1008716	Gorrie et al.	Australia	Oceana	2013	human_clinical	urine	CG45	485	2	1?	1	1	7	1	12	KL28	Very high	O2v1	Very high	0	0	0	0	0	0	0	0	0	0	0	0	0	0	0	0	0	0	0	0	0	0	0	0	0	0	0	0
16703_7_6	INF252	ERR1008717	Gorrie et al.	Australia	Oceana	2013	human_clinical	urine	CG45	485	2	1?	1	1	7	1	12	KL28	Very high	O2v1	Very high	0	0	0	0	0	0	0	0	0	0	0	0	0	0	0	0	0	0	0	0	0	0	0	0	0	0	0	0
16780_6_3	INF350	ERR1015283	Gorrie et al.	Australia	Oceana	2014	human_clinical	sputum	CG45	45	2	1	1	6	7	1	12	KL52	Very high	OL101	High	0	0	0	0	0	0	0	0	0	0	0	0	0	0	0	0	0	0	1	0	0	0	0	0	0	0	0	0
16780_6_38	KSB1_1D	ERR1015315	Gorrie et al.	Australia	Oceana	2013	human_carriage	rectal swab	CG45	45	2	1	1	6	7	1	12	KL43	High	O2v1	Very high	0	0	0	0	0	0	0	0	0	0	0	0	0	0	0	0	0	0	0	0	0	0	0	0	0	0	0	0
16870_7_86	INF067	ERR1023797	Gorrie et al.	Australia	Oceana	2013	human_clinical	tissue	CG45	unknown_247	2	89*	1	6	7	1	12	KL24	High	O2v1	Very high	0	0	0	0	0	0	0	0	0	0	0	0	0	0	0	0	0	0	0	0	0	0	0	0	0	0	0	0
16870_8_17	INF174	ERR1023812	Gorrie et al.	Australia	Oceana	2013	human_clinical	urine	CG45	45	2*	1	1	6	7	1	12	KL24	Very high	O2v1	Very high	0	0	0	0	0	0	0	0	0	0	0	0	0	0	0	0	0	0	0	0	0	0	0	0	1	0	0	0
16870_8_43	INF201	ERR1023838	Gorrie et al.	Australia	Oceana	2013	human_clinical	urine	CG45	45	2	1	1	6	7	1	12	KL24	Very high	O2v1	Very high	0	0	0	0	0	0	0	0	0	0	0	0	0	0	0	0	0	0	0	0	0	0	0	0	0	0	0	0
5235_1_2	QMP M1-891	ERS011975	Holt et al.	USA	North America	2007	human_clinical	urine	CG45	unknown_138	2	-	1	6	7	1	12	KL122	Very high	O2v2	Good	0	0	0	0	0	0	0	0	0	0	0	0	0	0	0	0	0	0	0	0	0	0	0	0	0	0	0	0
573_1376	ST485	JXCH01000000	PATRIC	Australia	Oceana	2014	human_clinical	urine	CG45	485	2	1	1	1	7	1	12	KL28	Good	O2v1	Good	0	0	0	1	0	0	0	0	0	0	0	0	0	0	0	0	1	0	0	0	0	0	0	0	0	0	0	0
573_1400	unknown	CCJA01000000	PATRIC	unknown	unknown	unknown	unknown	unknown	CG45	45	2	1	1	6	7	1	12	KL24	Good	O2v1	Very high	0	0	0	0	0	0	0	0	0	0	0	0	0	0	0	0	0	0	0	0	0	0	0	0	0	0	0	0
573_1429	unknown	CCHH01000000	PATRIC	unknown	unknown	unknown	unknown	unknown	CG45	45	2	1	1	6	7	1	12	KL15	None	O4	Good	0	0	0	1	0	0	0	0	0	0	0	0	0	0	0	0	0	0	1	0	0	0	0	0	0	0	0	0
573_1460	unknown	CCIL01000000	PATRIC	unknown	unknown	unknown	unknown	unknown	CG45	45	2	1	1	6	7	1	12	KL24	High	O2v1	Very high	0	0	0	0	0	0	0	0	0	0	0	0	0	0	0	0	0	0	0	0	0	0	0	0	0	0	0	0
573_1476	UMNturkey9	JRRF01000000	PATRIC	USA	North America	2012	Food	turkey	CG45	45	2	1	1	6	7	1	12	KL24	Very high	O2v1	Very high	0	0	0	0	0	0	0	1	0	0	0	0	0	0	0	0	0	0	1	0	0	0	0	0	0	0	0	0
573_1647	MGH102	LFAL01000000	PATRIC	unknown	unknown	2014	human_unknown	unknown	CG45	45	2	1	1	6	7	1	12	KL127	None	OL101	High	0	0	0	0	0	0	0	0	0	0	0	0	0	0	0	0	0	0	1	0	0	0	0	0	0	0	0	0
573_1672	UCI82	LFBK01000000	PATRIC	unknown	unknown	2014	human_unknown	unknown	CG45	45	2	1	1	6	7	1	12	KL24	Very high	O2v1	Very high	0	0	0	0	0	0	0	0	0	0	0	0	0	0	0	0	0	0	0	0	0	0	0	0	0	0	0	0
ERR257611	unknown	ERR257611	Ellington et al.	UK	Europe	2009	human_clinical	blood	CG45	485	2	1	1	1	7	1	12	KL8	Very high	O3s	Very high	0	0	0	1	0	0	0	0	0	0	0	0	0	0	0	0	0	1	0	0	0	0	0	0	0	0	0	0
ERR276926	unknown	ERR276926	Stoesser et al. 2013	UK	Europe	2011	human_unknown	unknown	CG45	45	2	1	1	6	7	1	12	KL24	Very high	O2v1	Very high	0	0	0	0	0	0	0	0	0	0	0	0	0	0	0	0	0	0	0	0	0	0	0	0	0	0	0	0
ERR276934	unknown	ERR276934	Stoesser et al. 2013	UK	Europe	2011	human_unknown	unknown	CG45	unknown_076	2	1	1	6	7	1	193	KL24	Very high	O2v1	Very high	0	0	0	0	0	0	0	0	0	0	0	0	0	0	0	0	0	0	0	0	0	0	0	0	0	0	0	0
ERR276937	unknown	ERR276937	Stoesser et al. 2013	UK	Europe	2011	human_unknown	unknown	CG45	45	2	1	1	6	7	1	12	KL24	Very high	O2v1	Very high	0	0	0	0	1	0	0	0	0	0	0	0	0	0	0	0	0	0	1	0	0	0	0	0	0	0	0	0
ERR276962	unknown	ERR276962	Stoesser et al. 2013	UK	Europe	2011	human_unknown	unknown	CG45	45	2	1	1	6	7	1	12	KL24	Very high	O2v1	Very high	0	0	0	1	0	0	0	0	0	0	0	0	0	0	0	0	1	0	0	0	0	0	0	0	0	0	0	0
ERR276966	unknown	ERR276966	Stoesser et al. 2013	UK	Europe	2011	human_unknown	unknown	CG45	45	2	1	1	6	7	1	12	KL62	Good	O2v1	Very high	0	0	0	1	0	0	0	0	0	0	0	0	0	0	0	0	1	0	0	0	0	0	0	0	0	0	0	0
ERR304793	unknown	ERR304793	Ellington et al.	UK	Europe	2010	human_clinical	blood	CG45	45	2	1	1	6	7	1	12	KL52	Very high	OL101	Good	0	0	0	0	0	0	0	0	0	0	0	0	0	0	0	0	0	0	1	0	0	0	0	0	0	0	0	0
ERR314467	unknown	ERR314467	Ellington et al.	UK	Europe	2012	human_clinical	urine	CG45	485	2	1	1	1	7	1	12	KL25	High	O5	High	0	0	0	0	0	0	0	0	0	0	0	0	0	0	0	0	0	0	0	0	0	0	0	0	0	0	0	0
ERR349785	212	ERR349785	The et al.	Nepal	Asia	2012	human_clinical	sputum	CG45	45	2	1	1	6	7	1	12	KL24	Very high	O2v1	Very high	0	0	0	0	0	0	0	0	0	0	0	0	0	0	0	0	1	0	0	0	0	0	0	0	0	0	0	0
SRR2098683	Kpn0013	SRR2098683	Davis et al.	USA	North America	2012	Food	turkey	CG45	45	2	1	1	6	7	1	12	KL62	Very high	O2v1	Very high	0	0	0	0	0	0	0	0	0	0	0	0	0	0	0	0	0	0	1	0	0	0	0	0	1	0	0	0
1162297_3	LCT-KP214	AJHE00000000	PATRIC	unknown	unknown	unknown	human_unknown	unknown	CG48	48	2	5	2	2	7	1	10	KL124	Very high	O1v1	Very high	0	0	0	0	0	0	0	0	0	0	0	0	0	0	0	0	0	0	1	1	0	0	0	0	1	0	0	0
1203544_3	WGLW1	AMLL00000000	PATRIC	unknown	unknown	unknown	unknown	unknown	CG48	48	2	5	2	2	7	1	10	KL124	Very high	O1v1	Very high	0	0	0	0	0	0	0	0	0	0	0	0	0	0	0	0	0	0	0	0	0	0	0	0	0	0	0	0
1203546_5	WGLW3	AMLN00000000	PATRIC	unknown	unknown	unknown	unknown	unknown	CG48	48	2	5	2	2	7	1	10	KL124	Very high	O1v1	Very high	0	0	0	0	0	0	0	0	0	0	0	0	0	0	0	0	0	0	0	0	0	0	0	0	0	0	0	0
1352932_3	LCT-KP182	ATRN00000000	PATRIC	China	Asia	unknown	human_unknown	unknown	CG48	48	2	5	2	2	7	1	10	KL124	Very high	O1v1	Very high	0	0	0	0	0	0	0	0	0	0	0	0	0	0	0	0	0	0	1	1	0	0	0	0	1	0	0	0
1352933_3	LCT-KP289	ATRO00000000	PATRIC	China	Asia	unknown	human_unknown	unknown	CG48	48	2	5	2	2	7	1	10	KL124	Very high	O1v1	Very high	0	0	0	0	0	0	0	0	0	0	0	0	0	0	0	0	0	0	1	1	0	0	0	0	0	0	0	0
1409962_3	MRSN 2404	LBIK01000000	PATRIC	USA	North America	2009	human_clinical	wound	CG48	48	2	5	2	2	7	1	10	KL62	Good	O1v1	Very high	0	0	0	1	0	0	0	0	0	0	0	0	0	0	0	0	1	0	0	0	0	0	0	0	0	0	0	0
1409963_3	MRSN 3562	LBIE01000000	PATRIC	USA	North America	2011	human_clinical	blood	CG48	48	2	5	2	2	7	1	10	KL62	Good	O1v1	Very high	0	0	0	0	0	0	0	0	0	0	0	0	0	0	0	0	1	0	0	0	0	0	0	0	1	0	0	0
1409966_3	HE12	LBLV01000000	PATRIC	Honduras	South America	2012	human_clinical	wound	CG48	48	2	5	2	2	7	1	10	KL62	Good	O1v1	Good	0	0	0	1	0	0	1	0	0	0	0	0	0	0	0	0	0	0	0	0	0	0	0	0	0	1	0	0
5150_5_4	AJ303	ERS005780	Holt et al.	Australia	Oceana	2002	human_clinical	urine	CG48	48	2	5	2	2	7	1	10	KL124	Very high	O1v1	Very high	0	0	0	0	0	0	0	0	0	0	0	0	0	0	0	0	1	0	1	0	0	0	0	0	0	0	0	0
5150_5_8	AJ256	ERS005784	Holt et al.	Australia	Oceana	2002	human_clinical	urine	CG48	48	2	5	2	2	7	1	10	KL124	Good	O1v1	Very high	0	0	0	0	0	0	0	0	0	0	0	0	0	0	0	0	0	0	0	1	0	0	0	0	0	0	0	0
5151_2_5	DB270/04	ERS011918	Holt et al.	Singapore	Asia	2004	human_clinical	sterile	CG48	48	2	5	2	2	7	1	10	KL62	Good	O1v1	Very high	0	0	0	1	0	0	0	0	0	0	0	0	0	0	0	0	1	0	1	0	0	0	0	0	1	0	0	0
5193_3_5	K282Ax	ERS011834	Holt et al.	Vietnam	Asia	2005	human_carriage	intestinal	CG48	48	2	5	2	2	7	1	10	KL62	Good	O1v1	Very high	0	0	0	1	0	0	0	0	0	0	0	0	0	0	0	0	0	0	1	0	0	0	0	0	0	0	0	0
5197_8_6	UI 10871	ERS011895	Holt et al.	Laos	Asia	2007	human_clinical	sterile	CG48	48	2	5	2	2	7	1	10	KL62	Good	O1v1	Very high	0	0	0	0	0	0	0	0	0	0	0	0	0	0	0	0	0	0	1	0	0	0	0	0	0	0	0	0
ERR276936	unknown	ERR276936	Stoesser et al. 2013	UK	Europe	2011	human_unknown	unknown	CG48	48	2	5	2	2	7	1	10	KL124	Very high	O1v1	Very high	0	0	0	0	0	0	0	0	0	0	0	0	0	0	0	0	0	0	0	0	0	0	0	0	0	0	0	0
ERR314418	unknown	ERR314418	Ellington et al.	UK	Europe	2012	human_clinical	blood	CG48	48	2	5	2	2	7	1	10	KL62	Good	O1v1	Very high	0	0	0	0	0	0	0	0	0	0	0	0	0	0	0	0	0	0	1	0	0	0	0	0	1	0	0	0
ERR314466	unknown	ERR314466	Ellington et al.	UK	Europe	2012	human_clinical	sputum	CG48	48	2	5	2	2	7	1	10	KL62	High	O1v1	Very high	0	0	0	0	0	0	0	0	0	0	0	0	0	0	0	0	0	0	1	0	0	0	0	0	1	0	0	0
ERR314533	unknown	ERR314533	Ellington et al.	UK	Europe	unknown	human_unknown	unknown	CG48	48	2	5	2	2	7	1	10	KL62	Good	O1v1	Very high	0	0	0	0	0	0	0	0	0	0	0	0	0	0	0	0	0	0	1	0	0	0	0	0	0	0	0	0
ERR314534	unknown	ERR314534	Ellington et al.	UK	Europe	2012	human_clinical	blood	CG48	48	2	5	2	2	7	1	10	KL62	High	O1v1	Very high	0	0	0	0	0	0	0	0	0	0	0	0	0	0	0	0	0	0	1	0	0	0	0	0	0	0	0	0
ERR314537	unknown	ERR314537	Ellington et al.	UK	Europe	2012	human_clinical	sterile fluid	CG48	48	2	5	2	2	7	1	10	KL124	Very high	O1v1	Very high	0	0	0	1	0	0	0	0	0	0	0	0	0	0	0	0	1	0	0	0	0	0	0	0	0	0	0	0
ERR314541	unknown	ERR314541	Ellington et al.	UK	Europe	unknown	human_unknown	unknown	CG48	48	2	5	2	2	7	1	10	KL62	None	O1v1	Very high	0	0	0	0	0	0	0	0	0	0	0	0	0	0	0	0	0	0	1	0	0	0	0	0	1	0	0	0
ERR314542	unknown	ERR314542	Ellington et al.	UK	Europe	unknown	human_unknown	unknown	CG48	48	2	5	2	2	7	1	10	KL62	Good	O1v1	Very high	0	0	0	0	0	0	0	0	0	0	0	0	0	0	0	0	0	0	1	0	0	0	0	0	1	0	0	0
ERR314544	unknown	ERR314544	Ellington et al.	UK	Europe	unknown	human_unknown	unknown	CG48	48	2	5	2	2	7	1	10	KL62	High	O1v1	Very high	0	0	0	0	0	0	0	0	0	0	0	0	0	0	0	0	0	0	1	0	0	0	0	0	1	0	0	0
ERR314545	unknown	ERR314545	Ellington et al.	UK	Europe	unknown	human_unknown	unknown	CG48	48	2	5	2	2	7	1	10	KL62	Good	O1v1	Very high	0	0	0	0	0	0	0	0	0	0	0	0	0	0	0	0	0	0	1	0	0	0	0	0	1	0	0	0
ERR314546	unknown	ERR314546	Ellington et al.	UK	Europe	unknown	human_unknown	unknown	CG48	48	2	5	2	2	7	1	10	KL62	High	O1v1	Very high	0	0	0	0	0	0	0	0	0	0	0	0	0	0	0	0	0	0	1	0	0	0	0	0	1	0	0	0
KP15_C4PNMANXX_AGGCAGAA-TAGATCGC_L006	unknown	SRR5082400	Wyres et al.	unknown	unknown	unknown	human_unknown	unknown	CG48	48	2	5	2	2	7	1	10	KL124	Very high	O1v1	Very high	0	0	0	0	0	0	0	0	0	0	0	0	0	0	0	0	0	0	0	0	0	0	0	0	0	0	0	0
KP16_C4PNMANXX_TCCTGAGC-TAGATCGC_L006	unknown	SRR5082383	Wyres et al.	unknown	unknown	unknown	human_unknown	unknown	CG48	48	2	5	2	2	7	1	10	KL124	Very high	O1v1	Very high	0	0	0	0	0	0	0	0	0	0	0	0	0	0	0	0	0	0	1	1	0	0	0	0	0	0	0	0
KP19_C4PNMANXX_CTCTCTAC-TAGATCGC_L006	unknown	SRR5082391	Wyres et al.	unknown	unknown	unknown	human_unknown	unknown	CG48	48	2	5	2	2	7	1	10	KL124	Good	O2v1	Very high	0	0	0	0	0	0	0	0	0	0	0	0	0	0	0	0	0	0	1	1	0	0	0	0	0	0	0	0
KP21_C4PNMANXX_GCTACGCT-TAGATCGC_L006	unknown	SRR5082382	Wyres et al.	unknown	unknown	unknown	human_unknown	unknown	CG48	48	2	5	2	2	7	1	10	KL124	Very high	O2v1	Very high	0	0	0	0	0	0	0	0	0	0	0	0	0	0	0	0	0	0	1	1	0	0	0	0	0	0	0	0
KP22_C4PNMANXX_CGAGGCTG-TAGATCGC_L006	unknown	SRR5082403	Wyres et al.	unknown	unknown	unknown	human_unknown	unknown	CG48	48	2	5	2	2	7	1	10	KL124	Very high	O2v1	Very high	0	0	0	0	0	0	0	0	0	0	0	0	0	0	0	0	0	0	1	1	0	0	0	0	0	0	0	0
KP23_C4PNMANXX_AAGAGGCA-TAGATCGC_L006	unknown	SRR5082401	Wyres et al.	unknown	unknown	unknown	human_unknown	unknown	CG48	48	2	5	2	2	7	1	10	KL124	Very high	O2v1	Good	0	0	0	0	0	0	0	0	0	0	0	0	0	0	0	0	0	0	0	0	0	0	0	0	0	0	0	0
KP24_C4PNMANXX_GTAGAGGA-TAGATCGC_L006	unknown	SRR5082386	Wyres et al.	unknown	unknown	unknown	human_unknown	unknown	CG48	48	2	5	2	2	7	1	10	KL124	Very high	O2v1	Very high	0	0	0	0	0	0	0	0	0	0	0	0	0	0	0	0	0	0	1	1	0	0	0	0	0	0	0	0
KP26_C4PNMANXX_CGTACTAG-CTCTCTAT_L006	unknown	SRR5082389	Wyres et al.	unknown	unknown	unknown	human_unknown	unknown	CG48	48	2	5	2	2	7	1	10	KL124	Good	O2v1	Very high	0	0	0	0	0	0	0	0	0	0	0	0	0	0	0	0	0	0	1	1	0	0	0	0	0	0	0	0
KP27_C4PNMANXX_AGGCAGAA-CTCTCTAT_L006	unknown	SRR5082392	Wyres et al.	unknown	unknown	unknown	human_unknown	unknown	CG48	48	2	5	2	2	7	1	10	KL124	Good	O2v1	Very high	0	0	0	0	0	0	0	0	0	0	0	0	0	0	0	0	0	0	1	1	0	0	0	0	0	0	0	0
KP28_C4PNMANXX_TCCTGAGC-CTCTCTAT_L006	unknown	SRR5082394	Wyres et al.	unknown	unknown	unknown	human_unknown	unknown	CG48	48	2	5	2	2	7	1	10	KL124	Good	O2v1	Very high	0	0	0	0	0	0	0	0	0	0	0	0	0	0	0	0	0	0	1	1	0	0	0	0	0	0	0	0
KP29_C4PNMANXX_GGACTCCT-CTCTCTAT_L006	unknown	SRR5082397	Wyres et al.	unknown	unknown	unknown	human_unknown	unknown	CG48	48	2	5	2	2	7	1	10	KL124	Good	O2v1	Very high	0	0	0	0	0	0	0	0	0	0	0	0	0	0	0	0	0	0	1	1	0	0	0	0	0	0	0	0
KP31_C4PNMANXX_CTCTCTAC-CTCTCTAT_L006	unknown	SRR5082399	Wyres et al.	unknown	unknown	unknown	human_unknown	unknown	CG48	48	2	5	2	2	7	1	10	KL124	Very high	O2v1	Very high	0	0	0	0	0	0	0	0	0	0	0	0	0	0	0	0	0	0	1	1	0	0	0	0	1	0	0	0
KP32_C4PNMANXX_CAGAGAGG-CTCTCTAT_L006	unknown	SRR5082385	Wyres et al.	unknown	unknown	unknown	human_unknown	unknown	CG48	48	2	5	2	2	7	1	10	KL124	Good	O2v1	Very high	0	0	0	0	0	0	0	0	0	0	0	0	0	0	0	0	0	0	1	1	0	0	0	0	0	0	0	0
KP33_C4PNMANXX_GCTACGCT-CTCTCTAT_L006	unknown	SRR5082387	Wyres et al.	unknown	unknown	unknown	human_unknown	unknown	CG48	48	2	5	2	2	7	1	10	KL124	Good	O2v1	Very high	0	0	0	0	0	0	0	0	0	0	0	0	0	0	0	0	0	0	1	1	0	0	0	0	0	0	0	0
KP34_C4PNMANXX_CGAGGCTG-CTCTCTAT_L006	unknown	SRR5082402	Wyres et al.	unknown	unknown	unknown	human_unknown	unknown	CG48	48	2	5	2	2	7	1	10	KL124	Good	O2v1	Very high	0	0	0	0	0	0	0	0	0	0	0	0	0	0	0	0	0	0	1	1	0	0	0	0	0	0	0	0
NCTC11674	unknown	na	NCTC3000	unknown	unknown	unknown	unknown	unknown	CG48	48	2	5	2	2	7	1	10	KL124	Very high	O1v1	Very high	0	0	0	0	0	0	0	0	0	0	0	0	0	0	0	0	0	0	0	0	0	0	0	0	0	0	0	0
NCTC11680	unknown	na	NCTC3000	unknown	unknown	unknown	unknown	unknown	CG48	48	2	5	2	2	7	1	10	KL124	Very high	O1v1	Very high	0	0	0	0	0	0	0	0	0	0	0	0	0	0	0	0	0	0	0	0	0	0	0	0	0	0	0	0
SRR1508866	C1046	SRR1508866	Stoesser et al. 2014	Nepal	Asia	2011	human_clinical	Blood or urine	CG48	48	2	5	2	2	7	1	10	KL124	Very high	O1v1	Very high	0	0	0	1	0	0	0	0	0	0	0	0	0	0	0	0	1	0	0	0	0	0	0	0	0	0	0	0
1409961_3	MRSN 1319	JSVB00000000	PATRIC	USA	North America	2009	human_clinical	human wound	CG490	199	4	34	1	1	21	1	35	KL154	Perfect	O2v1	Very high	0	0	0	1	0	0	0	0	0	0	0	0	0	0	0	0	1	0	0	0	0	0	0	0	0	0	0	0
1438797_3	MGH 74	JMZJ00000000	PATRIC	USA	North America	2013	human_clinical	urine	CG490	76	4	1	1	1	21	1	35	KL35	Low	O5	None	0	0	0	0	0	0	0	0	0	0	0	0	0	0	0	0	0	0	0	0	0	0	0	0	0	0	0	0
16870_7_62	INF041	ERR1023774	Gorrie et al.	Australia	Oceana	2013	human_clinical	urine	CG490	1263	4	1	1	1	12	1	35	KL10	Good	O3l	Very high	0	0	0	0	0	0	0	0	0	0	0	0	0	0	0	0	0	0	0	0	0	0	0	0	0	0	0	0
5151_6_8	QMP M1-378	ERS011957	Holt et al.	USA	North America	2005	animal	bovine	CG490	199	4	34	1	1	21	1	35	KL107	None	OL101	Good	0	0	0	0	0	0	0	0	0	0	0	0	0	0	0	0	0	0	0	0	0	0	0	0	0	0	0	0
5193_5_9	EW-20-R-MAC-1	ERS011850	Holt et al.	Vietnam	Asia	2006	human_carriage	intestinal	CG490	76	4	1	1	1	21	1	35	KL35	Good	O5	Good	0	0	0	1	0	0	0	0	0	0	0	0	0	0	0	0	0	0	0	0	0	0	0	0	0	0	0	0
5235_7_3	1557	ERS012036	Holt et al.	Indonesia	Asia	2005	human_clinical	urine	CG490	495	4	1	1	1	9	1*	35	KL27	Good	O3l	Good	0	0	0	1	0	0	0	0	0	0	0	0	0	0	0	0	0	0	1	1	0	0	0	0	1	0	0	0
5235_7_4	1576	ERS012037	Holt et al.	Indonesia	Asia	2005	human_clinical	sterile	CG490	495	4	1	1	1	9	1*	35	KL27	Very high	O3l	Very high	0	0	0	1	0	0	0	0	0	0	0	0	0	0	0	0	0	0	1	1	0	0	0	0	1	0	0	0
573_1362	FDAARGOS_84	JTAX01000000	PATRIC	USA	North America	2013	human_clinical	urine	CG490	1263	4	1	1	1	12	1	35	KL10	Very high	O3l	High	0	0	0	0	0	0	0	0	0	0	0	0	0	0	0	0	0	0	0	0	0	0	0	0	0	0	0	0
573_1373	GN8	JWPY01000000	PATRIC	Malaysia	Asia	2014	environment	farm water	CG490	490	4	1	1	1	21	1	6	KL3	Very high	O2v2	Very high	0	0	0	0	0	0	0	0	0	0	0	0	0	0	0	0	0	0	0	0	0	0	0	0	0	0	0	0
ERR276942	unknown	ERR276942	Stoesser et al. 2013	UK	Europe	2011	human_unknown	unknown	CG490	490	4	1	1	1	21	1	6	KL3	Very high	O2v2	Very high	0	0	0	1	0	0	0	0	0	0	0	0	0	0	0	0	1	0	0	0	0	0	0	0	0	0	0	0
ERR276945	unknown	ERR276945	Stoesser et al. 2013	UK	Europe	2011	human_unknown	unknown	CG490	490	4	1	1	1	21	1	6	KL3	Very high	O2v2	Very high	0	0	0	1	0	0	0	0	0	0	0	0	0	0	0	0	1	0	0	0	0	0	0	0	0	0	0	0
ERR276946	unknown	ERR276946	Stoesser et al. 2013	UK	Europe	2011	human_unknown	unknown	CG490	490	4	1	1	1	21	1	6	KL3	Very high	O2v2	Very high	0	0	0	1	0	0	0	0	0	0	0	0	0	0	0	0	1	0	0	0	0	0	0	0	0	0	0	0
ERR276948	unknown	ERR276948	Stoesser et al. 2013	UK	Europe	2011	human_unknown	unknown	CG490	490	4	1	1	1	21	1	6	KL3	Very high	O2v2	Very high	0	0	0	0	0	0	0	0	0	0	0	0	0	0	0	0	0	0	0	0	0	0	0	0	0	0	0	0
ERR276952	unknown	ERR276952	Stoesser et al. 2013	UK	Europe	2011	human_unknown	unknown	CG490	490	4	1	1	1	21	1	6	KL3	Very high	O2v2	Very high	0	0	0	1	0	0	0	0	0	0	0	0	0	0	0	0	1	0	0	0	0	0	0	0	0	0	0	0
ERR276955	unknown	ERR276955	Stoesser et al. 2013	UK	Europe	2011	human_unknown	unknown	CG490	490	4	1	1	1	21	1	6	KL3	Very high	O2v2	Very high	0	0	0	1	0	0	0	0	0	0	0	0	0	0	0	0	1	0	0	0	0	0	0	0	0	0	0	0
ERR276956	unknown	ERR276956	Stoesser et al. 2013	UK	Europe	2011	human_unknown	unknown	CG490	490	4	1	1	1	21	1	6	KL3	Very high	O2v2	Very high	0	0	0	1	0	0	0	0	0	0	0	0	0	0	0	0	1	0	0	0	0	0	0	0	0	0	0	0
ERR276957	unknown	ERR276957	Stoesser et al. 2013	UK	Europe	2011	human_unknown	unknown	CG490	490	4	1	1	1	21	1	6	KL3	Very high	O2v2	Very high	0	0	0	1	0	0	0	0	0	0	0	0	0	0	0	0	1	0	0	0	0	0	0	0	0	0	0	0
ERR276958	unknown	ERR276958	Stoesser et al. 2013	UK	Europe	2011	human_unknown	unknown	CG490	490	4	1	1	1	21	1	6	KL3	Very high	O2v2	Very high	0	0	0	0	0	0	0	0	0	0	0	0	0	0	0	0	0	0	0	0	0	0	0	0	0	0	0	0
ERR276959	unknown	ERR276959	Stoesser et al. 2013	UK	Europe	2011	human_unknown	unknown	CG490	490	4	1	1	1	21	1	6	KL3	Very high	O2v2	Very high	0	0	0	1	0	0	0	0	0	0	0	0	0	0	0	0	1	0	0	0	0	0	0	0	0	0	0	0
ERR276960	unknown	ERR276960	Stoesser et al. 2013	UK	Europe	2011	human_unknown	unknown	CG490	490	4	1	1	1	21	1	6	KL3	Very high	O2v2	Very high	0	0	0	0	0	0	0	0	0	0	0	0	0	0	0	0	1	0	0	0	0	0	0	0	0	0	0	0
ERR276961	unknown	ERR276961	Stoesser et al. 2013	UK	Europe	2011	human_unknown	unknown	CG490	490	4	1	1	1	21	1	6	KL3	Very high	O2v2	Very high	0	0	0	1	0	0	0	0	0	0	0	0	0	0	0	0	1	0	0	0	0	0	0	0	0	0	0	0
ERR276963	unknown	ERR276963	Stoesser et al. 2013	UK	Europe	2011	human_unknown	unknown	CG490	490	4	1	1	1	21	1	6	KL3	Very high	O2v2	Very high	0	0	0	1	0	0	0	0	0	0	0	0	0	0	0	0	1	0	0	0	0	0	0	0	0	0	0	0
ERR276965	unknown	ERR276965	Stoesser et al. 2013	UK	Europe	2011	human_unknown	unknown	CG490	490	4	1	1	1	21	1	6	KL3	Very high	O2v2	Very high	0	0	0	1	0	0	0	0	0	0	0	0	0	0	0	0	1	0	0	0	0	0	0	0	0	0	0	0
ERR276967	unknown	ERR276967	Stoesser et al. 2013	UK	Europe	2011	human_unknown	unknown	CG490	490	4	1	1	1	21	1	6	KL3	Very high	O2v2	Very high	0	0	0	1	0	0	0	0	0	0	0	0	0	0	0	0	1	0	0	0	0	0	0	0	0	0	0	0
NCTC11679	unknown	na	NCTC3000	unknown	unknown	unknown	unknown	unknown	CG490	76	4	1	1	1	21	1	35	KL61	Very high	O3l	Very high	0	0	0	0	0	0	0	0	0	0	0	0	0	0	0	0	0	0	1	0	0	0	0	0	0	0	0	0
SRR2098687	Kpn0029	SRR2098687	Davis et al.	USA	North America	2012	Food	chicken	CG490	76	4	1	1	1	21	1	35	KL21	Good	O3l	Very high	0	0	0	0	0	0	0	0	0	0	0	0	0	0	0	0	0	0	0	0	0	0	0	0	0	0	0	0
SRR2098688	Kpn0028	SRR2098688	Davis et al.	USA	North America	2012	Food	chicken	CG490	76	4	1?	1	1	21	1	35	KL21	Good	O3l	Good	0	0	0	0	0	0	0	0	0	0	0	0	0	0	0	0	0	0	0	0	0	0	0	0	0	0	0	0
1400165_3	BIDMC 47	JCMR00000000	PATRIC	USA	North America	2012	human_clinical	urine	CG540	540	2	1	71	1	3	3	18	KL13	Perfect	O1v1	Very high	0	0	0	0	0	0	0	0	0	0	0	0	0	0	0	0	0	0	0	0	0	0	0	0	0	0	0	0
16870_8_15	INF172	ERR1023810	Gorrie et al.	Australia	Oceana	2013	human_clinical	urine	CG540	540	2	1?	71	1	3	3	18	KL9	Very high	O1v2	Good	0	0	0	0	0	0	0	0	0	0	0	0	0	0	0	0	0	0	0	0	0	0	0	0	0	0	0	0
5193_2_5	UV1625	ERS011810	Holt et al.	Vietnam	Asia	2007	human_clinical	respiratory	CG540	540	2	1	71	1	3	3	18	KL109	Very high	O1v2	Very high	0	0	0	1	0	0	0	0	0	0	0	0	0	0	0	0	0	0	0	0	0	0	0	0	0	0	0	0
5197_2_3	K113N	ERS011820	Holt et al.	Vietnam	Asia	2004	human_clinical	respiratory	CG540	540	2	1	71	1	3	3	18	KL13	Good	O1v1	Very high	0	0	0	1	0	0	0	0	0	0	0	0	0	0	0	0	0	0	0	0	0	0	0	0	0	0	0	0
573_1762	unknown	CXPD01000000	PATRIC	unknown	unknown	unknown	unknown	unknown	CG540	6	2	10	1	1	14	3	20	KL7	Very high	O1v1	Very high	0	0	0	0	0	0	0	0	0	0	0	0	0	0	0	0	0	0	0	0	0	0	0	0	0	0	0	0
ERR349854	599	ERR349854	The et al.	Nepal	Asia	2012	human_clinical	urine	CG540	4	3	1	1	1	3	3	1	KL10	Very high	O1v1	Very high	0	0	0	0	0	0	0	0	0	0	0	0	0	0	0	0	1	0	0	0	0	0	0	0	0	0	0	0
NCTC9133	unknown	na	NCTC3000	unknown	unknown	unknown	unknown	unknown	CG540	504	2	1	1	1	3	3	18	KL13	Very high	O1v1	High	0	0	0	0	0	0	0	0	0	0	0	0	0	0	0	0	0	0	0	0	0	0	0	0	0	0	0	0
SRR2098701	Kpn0006	SRR2098701	Davis et al.	USA	North America	2012	Food	chicken	CG540	6	2	10	1	1	14*	3	20	KL7	Very high	O1v1	Very high	0	0	0	0	0	0	0	0	0	0	0	0	0	0	0	0	0	0	0	0	0	0	0	0	0	0	0	0
SRR2098710	Kpn0019	SRR2098710	Davis et al.	USA	North America	2012	Food	pork	CG540	540	2	1	71	1	3	3	18	KL38	Very high	O1v1	Very high	0	0	0	0	0	0	0	0	0	0	0	0	0	0	0	0	0	0	0	0	0	0	0	0	0	0	0	0
SRR2098751	Kpn0039	SRR2098751	Davis et al.	USA	North America	2012	Food	turkey	CG540	1013	2	2	1	1	3	3	1	KL39	Very high	O1v1	Very high	0	0	0	0	0	0	0	0	0	0	0	0	0	0	0	0	0	0	0	0	0	0	0	0	0	0	0	0
1049565_4	KCTC 2242	CP002910,CP002911	PATRIC	unknown	unknown	unknown	unknown	unknown	CG65	375	43	1	2	1	10	4	13	KL2	Very high	O1v2	High	0	0	0	0	0	0	0	0	0	0	0	0	0	0	0	0	0	0	0	0	0	0	0	0	0	0	0	0
1226680_3	Ecl8	CANH00000000	PATRIC	unknown	unknown	unknown	unknown	unknown	CG65	375	43	1	2	1	10	4	13	KL2	Very high	O1v2	Very high	0	0	0	0	0	0	0	0	0	0	0	0	0	0	0	0	0	0	0	0	0	0	0	0	0	0	0	0
1379689_3	T69	CBTV00000000	PATRIC	unknown	unknown	unknown	unknown	unknown	CG65	375	43	1	2	1	10	4	13	KL2	Very high	O1v2	Very high	0	0	0	0	0	0	0	0	0	0	0	0	0	0	0	0	0	0	0	0	0	0	0	0	0	0	0	0
1392499_4	1158	CP006722.1	PATRIC	Taiwan	Asia	2002	human_unknown	unknown	CG65	65	2	1	2	1	10	4	13	KL2	Very high	O1v2	Very high	0	0	0	0	0	0	0	0	0	0	0	0	0	0	0	0	0	0	0	0	0	0	0	0	0	0	0	0
1449984_3	T2-1-1	JAQL00000000	PATRIC	Malaysia	Asia	unknown	human_carriage	tongue	CG65	65	2	1	2	1	10	4	13	KL2	Very high	O1v2	Very high	0	0	0	0	0	0	0	0	0	0	0	0	0	0	0	0	0	0	0	0	0	0	0	0	0	0	0	0
1449985_3	T2-1-2	JAQM00000000	PATRIC	Malaysia	Asia	unknown	human_carriage	tongue	CG65	65	2	1	2	1	10	4	13	KL2	High	O1v2	Very high	0	0	0	0	0	0	0	0	0	0	0	0	0	0	0	0	0	0	0	0	0	0	0	0	0	0	0	0
5193_8_11	DM1159/01	ERS011912	Holt et al.	Singapore	Asia	2001	human_unknown	unknown	CG65	65	2	1	2	1	10	4	13	KL2	Very high	O1v2	Very high	0	0	0	0	0	0	0	0	0	0	0	0	0	0	0	0	0	0	0	0	0	0	0	0	0	0	0	0
5235_6_6	620m	ERS012027	Holt et al.	Vietnam	Asia	2009	human_clinical	sterile	CG65	65	2	1	2	1	10	4*	13*	KL2	None	O1v2	Very high	0	0	0	0	0	0	0	0	0	0	0	0	0	0	0	0	0	0	0	0	0	0	0	0	0	0	0	0
5235_8_7	QMP B2-090	ERS011789	Holt et al.	USA	North America	2006	animal	bovine	CG65	65	2	1	2	1	10	4	13	KL2	Very high	O1v2	Very high	0	0	0	0	0	0	0	0	0	0	0	0	0	0	0	0	0	0	0	0	0	0	0	0	0	0	0	0
573_1480	DSM 2026	JYBC01000000	PATRIC	Germany	Europe	2014	unknown	unknown	CG65	375	43	1	2	1	10	4	13	KL2	Very high	O1v2	Very high	0	0	0	0	0	0	0	0	0	0	0	0	0	0	0	0	0	0	0	0	0	0	0	0	0	0	0	0
ERR276982	unknown	ERR276982	Stoesser et al. 2013	UK	Europe	2011	human_unknown	unknown	CG65	375	43	1	2	1	10	4	13	KL2	Very high	O1v2	Very high	0	0	0	0	0	0	0	0	0	0	0	0	0	0	0	0	0	0	0	0	0	0	0	0	0	0	0	0
ERR560500	SB3332	ERR560500	Bialek-Davenet et al.	Martinique	North America	2003	human_clinical	Anal pus	CG65	65	2	1	2	1	10	4	13	KL2	Very high	O1v2	High	0	0	0	0	0	0	0	0	0	0	0	0	0	0	0	0	0	0	0	0	0	0	0	0	0	0	0	0
ERR560513	SB4472	ERR560513	Bialek-Davenet et al.	France	Europe	1987	animal	lemur	CG65	65	2	1	2	1	10	4	13	KL2	Very high	O1v2	Very high	0	0	0	0	0	0	0	0	0	0	0	0	0	0	0	0	0	0	0	0	0	0	0	0	0	0	0	0
ERR560518	SB4537	ERR560518	Bialek-Davenet et al.	France	Europe	2008	human_clinical	ascitic fluid	CG65	375	43	1	2	1	10	4	13	KL2	Very high	O1v2	Very high	0	0	0	0	0	0	0	0	0	0	0	0	0	0	0	0	0	0	0	0	0	0	0	0	0	0	0	0
ERR720259	TG21587	ERR720259	Struve et al.	USA	North America	unknown	unknown	unknown	CG65	375	43	1	2	1	10	4	13	KL2	Very high	O1v2	Very high	0	0	0	0	0	0	0	0	0	0	0	0	0	0	0	0	0	0	1	0	0	0	0	0	0	0	0	0
NCTC11228	unknown	na	NCTC3000	unknown	unknown	unknown	unknown	unknown	CG65	375	43	1	2	1	10	4	13	KL2	Very high	O1v2	Very high	0	0	0	0	0	0	0	0	0	0	0	0	0	0	0	0	0	0	0	0	0	0	0	0	0	0	0	0
NUH03_S3_L001	NUH03	SRR5082368	Lee et al.	Singapore	Asia	unknown	human_clinical	liver abscess	CG65	65	2	1	2	1	10	4	13	KL2	None	O1v2	Very high	0	0	0	0	0	0	0	0	0	0	0	0	0	0	0	0	0	0	0	0	0	0	0	0	0	0	0	0
SRR1561340	US-NY-2005b	SRR1561340	Bowers et al.	USA	North America	2005	human_unknown	unknown	CG65	65	2	1	2	1	10	4	13	KL2	Very high	O1v2	Very high	0	0	0	0	0	0	0	0	0	0	0	0	0	0	0	0	1	0	1	0	0	0	0	0	0	0	0	0
1267512_3	B5055	AQCG00000000	PATRIC	unknown	unknown	unknown	unknown	unknown	CG66	66	2	3	2	1	10	1	13	KL2	None	O1/O2v2	Good	0	0	0	0	0	0	0	0	0	0	0	0	0	0	0	0	0	0	0	0	0	0	0	0	0	0	0	0
16870_7_3	INF196	ERR1023717	Gorrie et al.	Australia	Oceana	2013	human_clinical	wound	CG66	66	2	3	2	1	10	1	13	KL2	Very high	O1v2	Very high	0	0	0	0	0	0	0	0	0	0	0	0	0	0	0	0	0	0	0	0	0	0	0	0	0	0	0	0
5150_3_2	AJ210	ERS005766	Holt et al.	Australia	Oceana	2002	human_clinical	sterile	CG66	66	2	3	2	1	10	1	13	KL2	Very high	O1v2	Very high	0	0	0	0	0	0	0	0	0	0	0	0	0	0	0	0	0	0	0	0	0	0	0	0	0	0	0	0
5193_6_10	Kp-Miami	ERS011863	Holt et al.	USA	North America	2008	human_clinical	liver	CG66	2058	2	3	2	4	7	4	24	KL108	Very high	O1v2	High	0	0	0	0	0	0	0	0	0	0	0	0	0	0	0	0	0	0	0	0	0	0	0	0	0	0	0	0
5193_8_12	DR19891/02	ERS011913	Holt et al.	Singapore	Asia	2002	human_clinical	sterile	CG66	2039	2	3	2	4	9	4	13	KL2	Very high	O1v1	Very high	0	0	0	0	0	0	0	0	0	0	0	0	0	0	0	0	0	0	0	0	0	0	0	0	0	0	0	0
573_1354	325	JQGN01000000	PATRIC	Malaysia	Asia	2013	human_carriage	skin swab	CG66	2039	2	3	2	4	9?	4	13	KL2	Good	O1v1	Very high	0	0	0	0	0	0	0	0	0	0	0	0	0	0	0	0	0	0	0	0	0	0	0	0	0	0	0	0
573_1488	CIP 52.145	FO834906,FO834904,FO834905	PATRIC	unknown	unknown	unknown	unknown	unknown	CG66	66	2	3	2	1	10	1	13	KL2	High	O1v2	Very high	0	0	0	0	0	0	0	0	0	0	0	0	0	0	0	0	0	0	0	0	0	0	0	0	0	0	0	0
AS14_C4PNMANXX_GTAGAGGA-AGAGTAGA_L006	A0075906	SRR5082337	Wyres et al.	Australia	Oceana	2008	human_clinical	blood	CG66	2039	2	3	2	4	9	4	13	KL2	Very high	O1v1	Very high	0	0	0	0	0	0	0	0	0	0	0	0	0	0	0	0	0	0	0	0	0	0	0	0	0	0	0	0
AS3_C4PNMANXX_TAAGGCGA-AGAGTAGA_L006	A0048067	SRR5082336	Wyres et al.	Australia	Oceana	2008	human_clinical	blood	CG66	2039	2	3	2	4	9	4	13	KL2	Very high	O1v1	High	0	0	0	0	0	0	0	0	0	0	0	0	0	0	0	0	0	0	0	0	0	0	0	0	0	0	0	0
NUH04_S4_L001	NUH04	SRR5082379	Lee et al.	Singapore	Asia	unknown	human_clinical	liver abscess	CG66	2039	2	3	2	4	9	4	13	KL2	None	O1v1	Very high	0	0	0	0	0	0	0	0	0	0	0	0	0	0	0	0	0	0	0	0	0	0	0	0	0	0	0	0
1328425_3	BIDMC 36	AYHW00000000	PATRIC	USA	North America	2012	human_clinical	blood	CG661	661	4	3	1	36	9	10	14	KL8	Very high	O2v2	Very high	0	0	0	0	0	0	0	0	0	0	0	0	0	0	0	0	0	0	0	0	0	0	0	0	0	0	0	0
16703_5_17	INF084	ERR1008643	Gorrie et al.	Australia	Oceana	2013	human_clinical	urine	CG661	661	4	3	1	36	9	10	14	KL47	Very high	OL101	Very high	0	0	0	0	0	0	0	0	0	0	0	0	0	0	0	0	0	0	0	0	0	0	0	0	0	0	0	0
16703_7_41	INF292	ERR1008750	Gorrie et al.	Australia	Oceana	2014	human_clinical	urine	CG661	661	4	3	1	36	9	10	14	KL28	Very high	O2v1	Very high	0	0	0	0	0	0	0	0	0	0	0	0	0	0	0	0	0	0	0	0	0	0	0	0	0	0	0	0
16780_6_9	INF356	ERR1015289	Gorrie et al.	Australia	Oceana	2014	human_clinical	urine	CG661	661	4	3?	1	36	9	10	14	KL28	Very high	O2v1	Very high	0	0	0	0	0	0	0	0	0	0	0	0	0	0	0	0	0	0	0	0	0	0	0	0	0	0	0	0
16852_1_34	KSB1_1I	ERR1023660	Gorrie et al.	Australia	Oceana	2014	human_carriage	rectal swab	CG661	661	4	3	1	36	9	10	14	KL24	Very high	O2v1	Very high	0	0	0	0	0	0	0	0	0	0	0	0	0	0	0	0	0	0	0	0	0	0	0	0	0	0	0	0
16852_1_74	KSB2_10C	ERR1023699	Gorrie et al.	Australia	Oceana	2014	human_carriage	rectal swab	CG661	661	4	3	1	36	9	10	14	KL24	High	O2v1	Very high	0	0	0	0	0	0	0	0	0	0	0	0	0	0	0	0	0	0	0	0	0	0	0	0	0	0	0	0
16870_8_2	INF156	ERR1023799	Gorrie et al.	Australia	Oceana	2013	human_clinical	blood	CG661	661	4	3	1	36	9	10	14	KL140	Perfect	O2v2	Very high	0	0	0	0	0	0	0	0	0	0	0	0	0	0	0	0	0	0	0	0	0	0	0	0	0	0	0	0
16870_8_23	INF180	ERR1023818	Gorrie et al.	Australia	Oceana	2013	human_clinical	urine	CG661	661	4	3	1	36	9	10	14	KL28	Very high	O2v1	Very high	0	0	0	0	0	0	0	0	0	0	0	0	0	0	0	0	0	0	0	0	0	0	0	0	0	0	0	0
16870_8_7	INF161	ERR1023804	Gorrie et al.	Australia	Oceana	2013	human_clinical	urine	CG661	661	4	3	1	36	9	10	14	KL28	Very high	O2v1	Very high	0	0	0	0	0	0	0	0	0	0	0	0	0	0	0	0	0	0	0	0	0	0	0	0	0	0	0	0
5151_6_9	QMP M1-406	ERS011958	Holt et al.	USA	North America	2005	environment	environment	CG661	237	4	1	2	2	10	10	43	KL31	Good	O3s	Very high	0	0	0	0	0	0	0	0	0	0	0	0	0	0	0	0	0	0	0	0	0	0	0	0	0	0	0	0
5299_7_1	1824	ERS012046	Holt et al.	Indonesia	Asia	2005	human_clinical	sterile	CG661	2113	2	1	2	2	1	10	43	KL119	Very high	O4	Very high	0	0	0	0	0	0	0	0	0	0	0	0	0	0	0	0	0	0	0	0	0	0	0	0	1	0	0	0
573_1698	731_KPNE	JUVI01000000	PATRIC	USA	North America	2013	human_clinical	sputum	CG661	unknown_053	4	9	2	36	12	2	43	KL151	Very high	O3l	Very high	0	0	0	0	0	0	0	0	0	0	0	0	0	0	0	0	0	0	0	0	0	0	0	0	0	0	0	0
AS2_C4PNMANXX_GTAGAGGA-TATCCTCT_L006	A0195637	SRR5082341	Wyres et al.	Australia	Oceana	2010	human_clinical	blood	CG661	661	4	3	1	36	9	10	14	KL140	Very high	O2v2	Very high	0	0	0	0	0	0	0	0	0	0	0	0	0	0	0	0	0	0	0	0	0	0	0	0	0	0	0	0
ERR349780	186	ERR349780	The et al.	Nepal	Asia	2012	human_clinical	sputum	CG661	661	4	3	1	36	9	10	14	KL109	Very high	O2v2	Very high	0	0	0	1	0	0	0	0	0	0	0	0	0	0	0	0	1	0	0	0	0	0	0	0	0	0	0	0
1244085_3	CG43	CP006648.1	PATRIC	Taiwan	Asia	unknown	human_clinical	liver abscess	CG86	86	9	4	2	1	1	1	27	KL2	None	O1v1	Very high	0	0	0	0	0	0	0	0	0	0	0	0	0	0	0	0	0	0	0	0	0	0	0	0	0	0	0	0
1267897_3	hvKP1	AOIZ00000000	PATRIC	USA	North America	unknown	human_clinical	liver abcess	CG86	86	9	4	2	1	1	1	27	KL2	Good	O1v1	Very high	0	0	0	0	0	0	0	0	0	0	0	0	0	0	0	0	0	0	0	0	0	0	0	0	1	0	0	0
1328392_3	UCICRE 6	AYIJ00000000	PATRIC	USA	North America	unknown	human_clinical	sputum	CG86	86	9	4	2	1	1	1	27	KL2	Very high	O1/O2v1	Very high	0	0	0	0	0	0	0	0	0	0	0	0	0	0	0	0	0	0	0	0	0	0	0	0	0	0	0	0
1379688_3	SA1	CBTW00000000	PATRIC	unknown	unknown	unknown	unknown	unknown	CG86	86	9	4	2	1	1	1	27	KL2	Very high	O1v1	Very high	0	0	0	0	0	0	0	0	0	0	0	0	0	0	0	0	0	0	0	0	0	0	0	0	0	0	0	0
1392500_3	HK787	CP006738.1	PATRIC	unknown	unknown	unknown	unknown	unknown	CG86	86	9	4	2	1	1	1	27	KL2	Very high	O1v1	Very high	0	0	0	0	0	0	0	0	0	0	0	0	0	0	0	0	0	0	0	0	0	0	0	0	0	0	0	0
1400183_3	UCI 42	JCLZ00000000	PATRIC	USA	North America	unknown	human_clinical	sputum	CG86	86	9	4	2	1	1	1	27	KL2	Good	O1v1	Very high	0	0	0	0	0	0	0	0	0	0	0	0	0	0	0	0	0	0	0	0	0	0	0	0	0	0	0	0
16703_7_74	INF331	ERR1008783	Gorrie et al.	Australia	Oceana	2014	human_clinical	blood	CG86	86	9	4	2	1	1	1	27	KL2	Very high	O1v1	Very high	0	0	0	0	0	0	0	0	0	0	0	0	0	0	0	0	0	0	0	0	0	0	0	0	0	0	0	0
16870_8_33	INF191	ERR1023828	Gorrie et al.	Australia	Oceana	2013	human_clinical	sputum	CG86	86	9	4	2	1	1	1	27	KL2	Good	O1v1	Very high	0	0	0	0	0	0	0	0	0	0	0	0	0	0	0	0	0	0	0	0	0	0	0	0	0	0	0	0
16870_8_67	INF225	ERR1023862	Gorrie et al.	Australia	Oceana	2013	human_clinical	urine	CG86	86	9	4	2	1	1	1	27	KL2	Very high	O1v1	Very high	0	0	0	0	0	0	0	0	0	0	0	0	0	0	0	0	0	0	0	0	0	0	0	0	0	0	0	0
5235_6_10	805m	ERS012031	Holt et al.	Vietnam	Asia	2009	human_clinical	sterile	CG86	86	9	4	2	1	1	1	27	KL2	Good	O1v1	Very high	0	0	0	0	0	0	0	0	0	0	0	0	0	0	0	0	0	0	0	0	0	0	0	0	0	0	0	0
AS10_C4PNMANXX_CAGAGAGG-AGAGTAGA_L006	A0126884	SRR5082334	Wyres et al.	Australia	Oceana	2008	human_clinical	blood	CG86	86	9	4	2	1	1	1	27	KL2	Very high	O1v1	Very high	0	0	0	0	0	0	0	0	0	0	0	0	0	0	0	0	0	0	0	0	0	0	0	0	0	0	0	0
AS15_C4PNMANXX_TAAGGCGA-GTAAGGAG_L006	A0419199	SRR5082332	Wyres et al.	Australia	Oceana	2013	human_clinical	blood	CG86	86	9	4	2	1	1	1	27	KL2	High	O1v1	Very high	0	0	0	0	0	0	0	0	0	0	0	0	0	0	0	0	0	0	0	0	0	0	0	0	0	0	0	0
AS4_C4PNMANXX_CGTACTAG-AGAGTAGA_L006	A0067181	SRR5082343	Wyres et al.	Australia	Oceana	2008	human_clinical	blood	CG86	86	9	4	2	1	1	1	27	KL2	Very high	O1v1	Very high	0	0	0	0	0	0	0	0	0	0	0	0	0	0	0	0	0	0	0	0	0	0	0	0	0	0	0	0
AS5_C4PNMANXX_AGGCAGAA-AGAGTAGA_L006	A0108640	SRR5082333	Wyres et al.	Australia	Oceana	2009	human_clinical	blood	CG86	86	9	4	2	1	1	1	27	KL2	Very high	O1v1	Very high	0	0	0	0	0	0	0	0	0	0	0	0	0	0	0	0	0	0	0	0	0	0	0	0	0	0	0	0
ERR276980	unknown	ERR276980	Stoesser et al. 2013	UK	Europe	2011	human_unknown	unknown	CG86	86	9	4	2	1	1	1	27	KL2	Very high	O1v1	Very high	0	0	0	0	0	0	0	0	0	0	0	0	0	0	0	0	0	0	0	0	0	0	0	0	0	0	0	0
ERR560499	SB3197	ERR560499	Bialek-Davenet et al.	unknown	unknown	unknown	unknown	unknown	CG86	86	9	4	2	1	1	1	27	KL2	High	O2v1	Very high	0	0	0	0	0	0	0	0	0	0	0	0	0	0	0	0	0	0	0	0	0	0	0	0	0	0	0	0
ERR560509	SB4447	ERR560509	Bialek-Davenet et al.	France	Europe	2009	human_clinical	CSF	CG86	86	9	4	2	1	1	1	27	KL2	Good	O1v1	Very high	0	0	0	0	0	0	0	0	0	0	0	0	0	0	0	0	0	0	0	0	0	0	0	0	0	0	0	0
ERR560512	SB4454	ERR560512	Bialek-Davenet et al.	Taiwan	Asia	unknown	human_unknown	unknown	CG86	86	9	4	2	1	1	1	27?	KL2	Good	O1v1	Very high	0	0	0	0	0	0	0	0	0	0	0	0	0	0	0	0	0	0	0	0	0	0	0	0	0	0	0	0
ERR706868	CAS688	ERR706868	Struve et al.	USA	North America	2005	human_clinical	liver abscess	CG86	86	9	4	2	1	1	1	27	KL2	Very high	O1v1	Very high	0	0	0	0	0	0	0	0	0	0	0	0	0	0	0	0	0	0	0	0	0	0	0	0	0	0	0	0
NCTC13635	unknown	na	NCTC3000	unknown	unknown	unknown	unknown	unknown	CG86	86	9	4	2	1	1	1	27	KL2	Very high	O2v1	Very high	0	0	0	0	0	0	0	0	0	0	0	0	0	0	0	0	0	0	0	0	0	0	0	0	0	0	0	0
NCTC7427	unknown	na	NCTC3000	unknown	unknown	unknown	unknown	unknown	CG86	86	9	4	2	1	1	1	27	KL2	High	O2v1	Very high	0	0	0	0	0	0	0	0	0	0	0	0	0	0	0	0	0	0	0	0	0	0	0	0	0	0	0	0
NCTC9128	unknown	na	NCTC3000	unknown	unknown	unknown	unknown	unknown	CG86	86	9	4	2	1	1	1	27	KL2	Good	O1v1	Very high	0	0	0	0	0	0	0	0	0	0	0	0	0	0	0	0	0	0	0	0	0	0	0	0	0	0	0	0
TTSH05_S25_L001	TTSH0	SRR5082358	Lee et al.	Singapore	Asia	unknown	human_clinical	liver abscess	CG86	373	9	4	2	26?	1	1	27	KL2	None	O1v1	Very high	0	0	0	0	0	0	0	0	0	0	0	0	0	0	0	0	0	0	0	0	0	0	0	0	0	0	0	0
[truncated: 319 more columns]

## Sheet: notes
Genome_name	Name of genome assembly file as available in FigShare
Strain_name	Strain name
Accession	Read or assembly accession
Dataset	Dataset citation as described on the next tab.
Country	Country of isolation
Continent	Geographical continent of isolation
Year	Year of isolation
Sample type	Sample source as described in text
Sample annotation	Sample source annotations from the literature or databases
Clone	Clone menbership
ST	7-gene chromosomal multi-locus sequence type. unknown_X indiates putative novel type
gapA	MLST gene alleles; * = variant; ? Sequence gap
infB	MLST gene alleles; * = variant; ? Sequence gap
mdh	MLST gene alleles; * = variant; ? Sequence gap
pgi	MLST gene alleles; * = variant; ? Sequence gap
phoE	MLST gene alleles; * = variant; ? Sequence gap
rpoB	MLST gene alleles; * = variant; ? Sequence gap
tonB	MLST gene alleles; * = variant; ? Sequence gap
Klocus_best_match	Best matching K-locus from Kaptive
Klocus_confidence	Kaptive O-locus confidence
Olocus_Best_match	Best matching O-locus from Kaptive
Olocus_confidence	Kaptive O-locus confidence
ACT-MIR_Bla	Antimicrobial resistance determiannt; 1 = present; 0 = absent
AMPH_Ecoli_Bla	Antimicrobial resistance determiannt; 1 = present; 0 = absent
AacA29b_AGly	Antimicrobial resistance determiannt; 1 = present; 0 = absent
Aac3-IIa_AGly	Antimicrobial resistance determiannt; 1 = present; 0 = absent
Aac3-I_AGly	Antimicrobial resistance determiannt; 1 = present; 0 = absent
Aac3-Ib_AGly	Antimicrobial resistance determiannt; 1 = present; 0 = absent
Aac3-Iva_AGly	Antimicrobial resistance determiannt; 1 = present; 0 = absent
Aac3-VIa_AGly	Antimicrobial resistance determiannt; 1 = present; 0 = absent
Aac6-32_AGly	Antimicrobial resistance determiannt; 1 = present; 0 = absent
Aac6-33_AGly	Antimicrobial resistance determiannt; 1 = present; 0 = absent
Aac6-IIc_AGly	Antimicrobial resistance determiannt; 1 = present; 0 = absent
Aac6-Ia_AGly	Antimicrobial resistance determiannt; 1 = present; 0 = absent
Aac6-Iaa_AGly	Antimicrobial resistance determiannt; 1 = present; 0 = absent
Aac6-Iaf_AGly	Antimicrobial resistance determiannt; 1 = present; 0 = absent
Aac6-Iai-e_AGly	Antimicrobial resistance determiannt; 1 = present; 0 = absent
Aac6-Im_AGly	Antimicrobial resistance determiannt; 1 = present; 0 = absent
AacAad_AGly	Antimicrobial resistance determiannt; 1 = present; 0 = absent
AadA4-5_AGly	Antimicrobial resistance determiannt; 1 = present; 0 = absent
AadA_AGly	Antimicrobial resistance determiannt; 1 = present; 0 = absent
AadB_AGly	Antimicrobial resistance determiannt; 1 = present; 0 = absent
AmpC1_Ecoli_Bla	Antimicrobial resistance determiannt; 1 = present; 0 = absent
AmpC2_Ecoli_Bla	Antimicrobial resistance determiannt; 1 = present; 0 = absent
AmpC_Bla	Antimicrobial resistance determiannt; 1 = present; 0 = absent
Aph2-Ib_AGly	Antimicrobial resistance determiannt; 1 = present; 0 = absent
Aph3''Ia_AGly	Antimicrobial resistance determiannt; 1 = present; 0 = absent
Aph4-Ia_AGly	Antimicrobial resistance determiannt; 1 = present; 0 = absent
AphA2_AGly	Antimicrobial resistance determiannt; 1 = present; 0 = absent
AphA6_AGly	Antimicrobial resistance determiannt; 1 = present; 0 = absent
Aph_AGly	Antimicrobial resistance determiannt; 1 = present; 0 = absent
ArmA_AGly	Antimicrobial resistance determiannt; 1 = present; 0 = absent
Arr4_Rif	Antimicrobial resistance determiannt; 1 = present; 0 = absent
Arr5_Rif	Antimicrobial resistance determiannt; 1 = present; 0 = absent
Arr_Rif	Antimicrobial resistance determiannt; 1 = present; 0 = absent
CARB_Bla	Antimicrobial resistance determiannt; 1 = present; 0 = absent
CMY-MOX_Bla	Antimicrobial resistance determiannt; 1 = present; 0 = absent
CMY_Bla	Antimicrobial resistance determiannt; 1 = present; 0 = absent
CTX-M-1_Bla	Antimicrobial resistance determiannt; 1 = present; 0 = absent
CTX-M-2_Bla	Antimicrobial resistance determiannt; 1 = present; 0 = absent
CTX-M-8_Bla	Antimicrobial resistance determiannt; 1 = present; 0 = absent
CTX-M-9_Bla	Antimicrobial resistance determiannt; 1 = present; 0 = absent
CatA1_Phe	Antimicrobial resistance determiannt; 1 = present; 0 = absent
CatA2_Phe	Antimicrobial resistance determiannt; 1 = present; 0 = absent
CatBx_Phe	Antimicrobial resistance determiannt; 1 = present; 0 = absent
CmlA_Phe	Antimicrobial resistance determiannt; 1 = present; 0 = absent
CmlA_PheCmlA5	Antimicrobial resistance determiannt; 1 = present; 0 = absent
DHA_Bla	Antimicrobial resistance determiannt; 1 = present; 0 = absent
Dfr16_Tmt	Antimicrobial resistance determiannt; 1 = present; 0 = absent
Dfr23_Tmt	Antimicrobial resistance determiannt; 1 = present; 0 = absent
DfrA10_Tmt	Antimicrobial resistance determiannt; 1 = present; 0 = absent
DfrA19_Tmt	Antimicrobial resistance determiannt; 1 = present; 0 = absent
DfrA1_Tmt	Antimicrobial resistance determiannt; 1 = present; 0 = absent
DfrA25_Tmt	Antimicrobial resistance determiannt; 1 = present; 0 = absent
DfrA27_Tmt	Antimicrobial resistance determiannt; 1 = present; 0 = absent
DfrA5_Tmt	Antimicrobial resistance determiannt; 1 = present; 0 = absent
DfrA7_Tmt	Antimicrobial resistance determiannt; 1 = present; 0 = absent
DfrA8_Tmt	Antimicrobial resistance determiannt; 1 = present; 0 = absent
DfrA26_Tmt	Antimicrobial resistance determiannt; 1 = present; 0 = absent
DfrA_Tmt	Antimicrobial resistance determiannt; 1 = present; 0 = absent
DfrB_Tmt	Antimicrobial resistance determiannt; 1 = present; 0 = absent
EreA_MLS	Antimicrobial resistance determiannt; 1 = present; 0 = absent
ErmB_MLS	Antimicrobial resistance determiannt; 1 = present; 0 = absent
FOX-1_Bla	Antimicrobial resistance determiannt; 1 = present; 0 = absent
FloR_Phe	Antimicrobial resistance determiannt; 1 = present; 0 = absent
GES_Bla	Antimicrobial resistance determiannt; 1 = present; 0 = absent
IMP-1_Bla	Antimicrobial resistance determiannt; 1 = present; 0 = absent
KP1_1364	Antimicrobial resistance determiannt; 1 = present; 0 = absent
KP1_1371	Antimicrobial resistance determiannt; 1 = present; 0 = absent
KPC-1_Bla	Antimicrobial resistance determiannt; 1 = present; 0 = absent
MefB_MLS	Antimicrobial resistance determiannt; 1 = present; 0 = absent
MphA_MLS	Antimicrobial resistance determiannt; 1 = present; 0 = absent
MphB_MLS	Antimicrobial resistance determiannt; 1 = present; 0 = absent
MphE_MLS	Antimicrobial resistance determiannt; 1 = present; 0 = absent
MsrE_MLS	Antimicrobial resistance determiannt; 1 = present; 0 = absent
NDM-1_Bla	Antimicrobial resistance determiannt; 1 = present; 0 = absent
OXA-1_Bla	Antimicrobial resistance determiannt; 1 = present; 0 = absent
OXA-237_Bla	Antimicrobial resistance determiannt; 1 = present; 0 = absent
OXA-2_Bla	Antimicrobial resistance determiannt; 1 = present; 0 = absent
OXA-48_Bla	Antimicrobial resistance determiannt; 1 = present; 0 = absent
OXA-7_Bla	Antimicrobial resistance determiannt; 1 = present; 0 = absent
OXA-9_Bla	Antimicrobial resistance determiannt; 1 = present; 0 = absent
OXY_Bla	Antimicrobial resistance determiannt; 1 = present; 0 = absent
Penicillin_Binding_Protein_Ecoli_Bla	Antimicrobial resistance determiannt; 1 = present; 0 = absent
QepA_Flq	Antimicrobial resistance determiannt; 1 = present; 0 = absent
Qnr-A_Flq	Antimicrobial resistance determiannt; 1 = present; 0 = absent
Qnr-S_Flq	Antimicrobial resistance determiannt; 1 = present; 0 = absent
QnrB_Flq	Antimicrobial resistance determiannt; 1 = present; 0 = absent
RmtB_AGly	Antimicrobial resistance determiannt; 1 = present; 0 = absent
RmtC_AGly	Antimicrobial resistance determiannt; 1 = present; 0 = absent
RmtD_AGly	Antimicrobial resistance determiannt; 1 = present; 0 = absent
RmtF_AGly	Antimicrobial resistance determiannt; 1 = present; 0 = absent
RmtG_AGly	Antimicrobial resistance determiannt; 1 = present; 0 = absent
RmtH_AGly	Antimicrobial resistance determiannt; 1 = present; 0 = absent
SCO-1_Bla	Antimicrobial resistance determiannt; 1 = present; 0 = absent
SIM-1_Bla	Antimicrobial resistance determiannt; 1 = present; 0 = absent
Sat-2A_AGly	Antimicrobial resistance determiannt; 1 = present; 0 = absent
StrA_AGly	Antimicrobial resistance determiannt; 1 = present; 0 = absent
StrB_AGly	Antimicrobial resistance determiannt; 1 = present; 0 = absent
SulIII_Sul	Antimicrobial resistance determiannt; 1 = present; 0 = absent
SulII_Sul	Antimicrobial resistance determiannt; 1 = present; 0 = absent
SulI_Sul	Antimicrobial resistance determiannt; 1 = present; 0 = absent
TEM-1D_Bla	Antimicrobial resistance determiannt; 1 = present; 0 = absent
TetA_Tet	Antimicrobial resistance determiannt; 1 = present; 0 = absent
TetB_Tet	Antimicrobial resistance determiannt; 1 = present; 0 = absent
TetC_Tet	Antimicrobial resistance determiannt; 1 = present; 0 = absent
TetD_Tet	Antimicrobial resistance determiannt; 1 = present; 0 = absent
TetG_Tet	Antimicrobial resistance determiannt; 1 = present; 0 = absent
TetRG_Tet	Antimicrobial resistance determiannt; 1 = present; 0 = absent
TetR_Tet	Antimicrobial resistance determiannt; 1 = present; 0 = absent
TetU_Tet	Antimicrobial resistance determiannt; 1 = present; 0 = absent
VEB-1_Bla	Antimicrobial resistance determiannt; 1 = present; 0 = absent
VIM-1_Bla	Antimicrobial resistance determiannt; 1 = present; 0 = absent
ybtA	Virulence determiannt; 1 = present; 0 = absent
ybtE	Virulence determiannt; 1 = present; 0 = absent
ybtP	Virulence determiannt; 1 = present; 0 = absent
ybtQ	Virulence determiannt; 1 = present; 0 = absent
ybtS	Virulence determiannt; 1 = present; 0 = absent
ybtT	Virulence determiannt; 1 = present; 0 = absent
ybtU	Virulence determiannt; 1 = present; 0 = absent
ybtX	Virulence determiannt; 1 = present; 0 = absent
irp1	Virulence determiannt; 1 = present; 0 = absent
irp2	Virulence determiannt; 1 = present; 0 = absent
clbA	Virulence determiannt; 1 = present; 0 = absent
clbB	Virulence determiannt; 1 = present; 0 = absent
clbC	Virulence determiannt; 1 = present; 0 = absent
clbD	Virulence determiannt; 1 = present; 0 = absent
clbE	Virulence determiannt; 1 = present; 0 = absent
clbF	Virulence determiannt; 1 = present; 0 = absent
clbG	Virulence determiannt; 1 = present; 0 = absent
clbH	Virulence determiannt; 1 = present; 0 = absent
clbI	Virulence determiannt; 1 = present; 0 = absent
clbJ	Virulence determiannt; 1 = present; 0 = absent
clbK	Virulence determiannt; 1 = present; 0 = absent
clbL	Virulence determiannt; 1 = present; 0 = absent
clbM	Virulence determiannt; 1 = present; 0 = absent
clbN	Virulence determiannt; 1 = present; 0 = absent
clbO	Virulence determiannt; 1 = present; 0 = absent
clbP	Virulence determiannt; 1 = present; 0 = absent
clbQ	Virulence determiannt; 1 = present; 0 = absent
clbR	Virulence determiannt; 1 = present; 0 = absent
iucA	Virulence determiannt; 1 = present; 0 = absent
iucB	Virulence determiannt; 1 = present; 0 = absent
iucC	Virulence determiannt; 1 = present; 0 = absent
iucD	Virulence determiannt; 1 = present; 0 = absent
iutA	Virulence determiannt; 1 = present; 0 = absent
iroB	Virulence determiannt; 1 = present; 0 = absent
iroC	Virulence determiannt; 1 = present; 0 = absent
iroD	Virulence determiannt; 1 = present; 0 = absent
iroN	Virulence determiannt; 1 = present; 0 = absent
rmpA	Virulence determiannt; 1 = present; 0 = absent
rmpA2	Virulence determiannt; 1 = present; 0 = absent
Pan_genome_Distance2Centroid	Euclidean distance to clone centroid
Phage_length_(bp)	Total length of putative phage sequence
Phage_Distance2Centroid	Euclidean distance to clone centroid
AC	Plasmid replicon; 1 = present; 0 = absent
AC2	Plasmid replicon; 1 = present; 0 = absent
BOKZ	Plasmid replicon; 1 = present; 0 = absent
Col	Plasmid replicon; 1 = present; 0 = absent
Col156	Plasmid replicon; 1 = present; 0 = absent
ColBS512	Plasmid replicon; 1 = present; 0 = absent
ColE10	Plasmid replicon; 1 = present; 0 = absent
ColFST258_1	Plasmid replicon; 1 = present; 0 = absent
ColKPHS6	Plasmid replicon; 1 = present; 0 = absent
ColIMGS31	Plasmid replicon; 1 = present; 0 = absent
ColIRGK	Plasmid replicon; 1 = present; 0 = absent
ColKP3	Plasmid replicon; 1 = present; 0 = absent
ColMG828	Plasmid replicon; 1 = present; 0 = absent
ColMGD2	Plasmid replicon; 1 = present; 0 = absent
ColRNAI_1	Plasmid replicon; 1 = present; 0 = absent
ColYe4449	Plasmid replicon; 1 = present; 0 = absent
ColpVC	Plasmid replicon; 1 = present; 0 = absent
FIA	Plasmid replicon; 1 = present; 0 = absent
FIAHI1_HI1	Plasmid replicon; 1 = present; 0 = absent
FIBAP001918_1	Plasmid replicon; 1 = present; 0 = absent
FIBK_Kpn3	Plasmid replicon; 1 = present; 0 = absent
FIBMar	Plasmid replicon; 1 = present; 0 = absent
FIBS_1	Plasmid replicon; 1 = present; 0 = absent
FIB_CP003223	Plasmid replicon; 1 = present; 0 = absent
FIB_DQ388534	Plasmid replicon; 1 = present; 0 = absent
FIBpB171_pB171	Plasmid replicon; 1 = present; 0 = absent
FIBpENTE01_pENTE01	Plasmid replicon; 1 = present; 0 = absent
FIBpHCM2_pHCM2	Plasmid replicon; 1 = present; 0 = absent
FIBpKPHS1_pKPHS1	Plasmid replicon; 1 = present; 0 = absent
FIBpQil_pQil	Plasmid replicon; 1 = present; 0 = absent
FIC	Plasmid replicon; 1 = present; 0 = absent
FII29_pUTI89	Plasmid replicon; 1 = present; 0 = absent
FIIK	Plasmid replicon; 1 = present; 0 = absent
FIIK_CP000966	Plasmid replicon; 1 = present; 0 = absent
FIIS	Plasmid replicon; 1 = present; 0 = absent
FIISARC14_SARC14	Plasmid replicon; 1 = present; 0 = absent
FIIY_ps	Plasmid replicon; 1 = present; 0 = absent
FIIYp_Yersenia	Plasmid replicon; 1 = present; 0 = absent
FII_1	Plasmid replicon; 1 = present; 0 = absent
FII_AF401292	Plasmid replicon; 1 = present; 0 = absent
FII_AM886293	Plasmid replicon; 1 = present; 0 = absent
FII_AY091607	Plasmid replicon; 1 = present; 0 = absent
FII_M26937	Plasmid replicon; 1 = present; 0 = absent
FII_pKP91	Plasmid replicon; 1 = present; 0 = absent
FII_pSFO	Plasmid replicon; 1 = present; 0 = absent
FIIp14_p14	Plasmid replicon; 1 = present; 0 = absent
FIIpCRY_pCRY	Plasmid replicon; 1 = present; 0 = absent
FIIpCTU2_pCTU2	Plasmid replicon; 1 = present; 0 = absent
FIIpCoo_pCoo	Plasmid replicon; 1 = present; 0 = absent
FIIpHN7A8_pHN7A8	Plasmid replicon; 1 = present; 0 = absent
FIIpMET_pMET1	Plasmid replicon; 1 = present; 0 = absent
FIIpRSB107_pRSB107	Plasmid replicon; 1 = present; 0 = absent
FIIpSE11_pSE11	Plasmid replicon; 1 = present; 0 = absent
HI1A	Plasmid replicon; 1 = present; 0 = absent
HI1ACIT	Plasmid replicon; 1 = present; 0 = absent
HI1B	Plasmid replicon; 1 = present; 0 = absent
HI1BCIT	Plasmid replicon; 1 = present; 0 = absent
HI1BR27_R27	Plasmid replicon; 1 = present; 0 = absent
HI2	Plasmid replicon; 1 = present; 0 = absent
HI2A_1	Plasmid replicon; 1 = present; 0 = absent
I1_AP011954	Plasmid replicon; 1 = present; 0 = absent
I1_Alpha	Plasmid replicon; 1 = present; 0 = absent
I2_Delta	Plasmid replicon; 1 = present; 0 = absent
K	Plasmid replicon; 1 = present; 0 = absent
LM	Plasmid replicon; 1 = present; 0 = absent
L_MpMU407_pMU407	Plasmid replicon; 1 = present; 0 = absent
L_MpOXA	Plasmid replicon; 1 = present; 0 = absent
N	Plasmid replicon; 1 = present; 0 = absent
N2	Plasmid replicon; 1 = present; 0 = absent
N3	Plasmid replicon; 1 = present; 0 = absent
N4	Plasmid replicon; 1 = present; 0 = absent
P_alpha	Plasmid replicon; 1 = present; 0 = absent
Q1	Plasmid replicon; 1 = present; 0 = absent
Q_AJ271879	Plasmid replicon; 1 = present; 0 = absent
Q_EU266532	Plasmid replicon; 1 = present; 0 = absent
Q_M73777	Plasmid replicon; 1 = present; 0 = absent
Q_Z74787	Plasmid replicon; 1 = present; 0 = absent
R	Plasmid replicon; 1 = present; 0 = absent
U	Plasmid replicon; 1 = present; 0 = absent
U2_1	Plasmid replicon; 1 = present; 0 = absent
W	Plasmid replicon; 1 = present; 0 = absent
X1	Plasmid replicon; 1 = present; 0 = absent
X1TaxC	Plasmid replicon; 1 = present; 0 = absent
X1_1	Plasmid replicon; 1 = present; 0 = absent
X1_EF536825	Plasmid replicon; 1 = present; 0 = absent
X3	Plasmid replicon; 1 = present; 0 = absent
X3TaxC	Plasmid replicon; 1 = present; 0 = absent
X3_1	Plasmid replicon; 1 = present; 0 = absent
X4	Plasmid replicon; 1 = present; 0 = absent
X4TaxC	Plasmid replicon; 1 = present; 0 = absent
X4_2	Plasmid replicon; 1 = present; 0 = absent
X5	Plasmid replicon; 1 = present; 0 = absent
X6	Plasmid replicon; 1 = present; 0 = absent
Y_1	Plasmid replicon; 1 = present; 0 = absent
pENTAS02_1	Plasmid replicon; 1 = present; 0 = absent
pESA2_1	Plasmid replicon; 1 = present; 0 = absent
pSM22	Plasmid replicon; 1 = present; 0 = absent
pXuzhou21	Plasmid replicon; 1 = present; 0 = absent
rep14_pEFNP1	Plasmid replicon; 1 = present; 0 = absent
rep18_p200BrepA	Plasmid replicon; 1 = present; 0 = absent
rep18_pEF418repA	Plasmid replicon; 1 = present; 0 = absent
repUS15_pUSA01	Plasmid replicon; 1 = present; 0 = absent
repUS5_pCIZ2	Plasmid replicon; 1 = present; 0 = absent
Col3M	Plasmid replicon; 1 = present; 0 = absent
p0111_1	Plasmid replicon; 1 = present; 0 = absent
parAHI1	Plasmid replicon; 1 = present; 0 = absent
rep9_pAD1repA	Plasmid replicon; 1 = present; 0 = absent
Total_replicons	Total replicons (among those that were uniquely distributed)
Total_mob_contigs	Total number of assembly contigs containing mob genes
Total_CRISPR_arrays	Total numer of CRISPR arrays as per CRISPR Recognition Tool
NTUH-K2044-like_cas3	NTUH-K2044-like cas gene; 1 = present; 0 = absent
NTUH-K2044-like_cas2	NTUH-K2044-like cas gene; 1 = present; 0 = absent
NTUH-K2044-like_cse4	NTUH-K2044-like cas gene; 1 = present; 0 = absent
NTUH-K2044-like_cas1	NTUH-K2044-like cas gene; 1 = present; 0 = absent
NTUH-K2044-like_cse3	NTUH-K2044-like cas gene; 1 = present; 0 = absent
NTUH-K2044-like_cse2	NTUH-K2044-like cas gene; 1 = present; 0 = absent
NTUH-K2044-like_cse1	NTUH-K2044-like cas gene; 1 = present; 0 = absent
NTUH-K2044-like_cas5e	NTUH-K2044-like cas gene; 1 = present; 0 = absent
Kp52.145-like_cas2	Kp54.154-like cas gene; 1 = present; 0 = absent
Kp52.145-like_cas5	Kp54.154-like cas gene; 1 = present; 0 = absent
Kp52.145-like_cas7	Kp54.154-like cas gene; 1 = present; 0 = absent
Kp52.145-like_cas6	Kp54.154-like cas gene; 1 = present; 0 = absent
Kp52.145-like_cas1	Kp54.154-like cas gene; 1 = present; 0 = absent
Kp52.145-like_cas3	Kp54.154-like cas gene; 1 = present; 0 = absent
Kp52.145-like_cse2	Kp54.154-like cas gene; 1 = present; 0 = absent
Kp52.145-like_cse1_casA	Kp54.154-like cas gene; 1 = present; 0 = absent
Putative_functional_CRISPR/Cas	Presence of a putative funcational CRISPR/Cas; Yes = 8 of 8 cas genes identified plus 1 or more CRISPR arrays
type1REase_1	Type I REase; 1 = present; 0 = absent (see FigShare for representative sequences)
type1REase_2	Type I REase; 1 = present; 0 = absent (see FigShare for representative sequences)
type1REase_3	Type I REase; 1 = present; 0 = absent (see FigShare for representative sequences)
type1REase_4	Type I REase; 1 = present; 0 = absent (see FigShare for representative sequences)
type1REase_5	Type I REase; 1 = present; 0 = absent (see FigShare for representative sequences)
type1REase_6	Type I REase; 1 = present; 0 = absent (see FigShare for representative sequences)
type1REase_7	Type I REase; 1 = present; 0 = absent (see FigShare for representative sequences)
type1REase_8	Type I REase; 1 = present; 0 = absent (see FigShare for representative sequences)
type1REase_9	Type I REase; 1 = present; 0 = absent (see FigShare for representative sequences)
type1REase_10	Type I REase; 1 = present; 0 = absent (see FigShare for representative sequences)
type1REase_11	Type I REase; 1 = present; 0 = absent (see FigShare for representative sequences)
type1REase_12	Type I REase; 1 = present; 0 = absent (see FigShare for representative sequences)
type1REase_13	Type I REase; 1 = present; 0 = absent (see FigShare for representative sequences)
type1REase_14	Type I REase; 1 = present; 0 = absent (see FigShare for representative sequences)
type1REase_15	Type I REase; 1 = present; 0 = absent (see FigShare for representative sequences)
type1REase_16	Type I REase; 1 = present; 0 = absent (see FigShare for representative sequences)
type1REase_17	Type I REase; 1 = present; 0 = absent (see FigShare for representative sequences)
type1REase_18	Type I REase; 1 = present; 0 = absent (see FigShare for representative sequences)
type1REase_19	Type I REase; 1 = present; 0 = absent (see FigShare for representative sequences)
type1REase_20	Type I REase; 1 = present; 0 = absent (see FigShare for representative sequences)
type1REase_21	Type I REase; 1 = present; 0 = absent (see FigShare for representative sequences)
type1REase_22	Type I REase; 1 = present; 0 = absent (see FigShare for representative sequences)
type1REase_23	Type I REase; 1 = present; 0 = absent (see FigShare for representative sequences)
type1REase_24	Type I REase; 1 = present; 0 = absent (see FigShare for representative sequences)
type1REase_25	Type I REase; 1 = present; 0 = absent (see FigShare for representative sequences)
type1REase_26	Type I REase; 1 = present; 0 = absent (see FigShare for representative sequences)
type1REase_27	Type I REase; 1 = present; 0 = absent (see FigShare for representative sequences)
type1REase_28	Type I REase; 1 = present; 0 = absent (see FigShare for representative sequences)
type1REase_29	Type I REase; 1 = present; 0 = absent (see FigShare for representative sequences)
type1REase_30	Type I REase; 1 = present; 0 = absent (see FigShare for representative sequences)
type1REase_31	Type I REase; 1 = present; 0 = absent (see FigShare for representative sequences)
type1REase_32	Type I REase; 1 = present; 0 = absent (see FigShare for representative sequences)
type1REase_33	Type I REase; 1 = present; 0 = absent (see FigShare for representative sequences)
type2REase_1	Type II REase; 1 = present; 0 = absent (see FigShare for representative sequences)
type2REase_2	Type II REase; 1 = present; 0 = absent (see FigShare for representative sequences)
type2REase_3	Type II REase; 1 = present; 0 = absent (see FigShare for representative sequences)
type2REase_4	Type II REase; 1 = present; 0 = absent (see FigShare for representative sequences)
type2REase_5	Type II REase; 1 = present; 0 = absent (see FigShare for representative sequences)
type2REase_6	Type II REase; 1 = present; 0 = absent (see FigShare for representative sequences)
type2REase_7	Type II REase; 1 = present; 0 = absent (see FigShare for representative sequences)
type2REase_8	Type II REase; 1 = present; 0 = absent (see FigShare for representative sequences)
type2REase_9	Type II REase; 1 = present; 0 = absent (see FigShare for representative sequences)
type2REase_10	Type II REase; 1 = present; 0 = absent (see FigShare for representative sequences)
type2REase_11	Type II REase; 1 = present; 0 = absent (see FigShare for representative sequences)
type2REase_12	Type II REase; 1 = present; 0 = absent (see FigShare for representative sequences)
type2REase_13	Type II REase; 1 = present; 0 = absent (see FigShare for representative sequences)
type3REase_1	Type III REase; 1 = present; 0 = absent (see FigShare for representative sequences)
type3REase_2	Type III REase; 1 = present; 0 = absent (see FigShare for representative sequences)
type3REase_3	Type III REase; 1 = present; 0 = absent (see FigShare for representative sequences)
type3REase_4	Type III REase; 1 = present; 0 = absent (see FigShare for representative sequences)
type3REase_5	Type III REase; 1 = present; 0 = absent (see FigShare for representative sequences)
type3REase_6	Type III REase; 1 = present; 0 = absent (see FigShare for representative sequences)
type3REase_7	Type III REase; 1 = present; 0 = absent (see FigShare for representative sequences)
type4REase_1	Type IV REase; 1 = present; 0 = absent (see FigShare for representative sequences)
type4REase_2	Type IV REase; 1 = present; 0 = absent (see FigShare for representative sequences)
type4REase_3	Type IV REase; 1 = present; 0 = absent (see FigShare for representative sequences)
type4REase_4	Type IV REase; 1 = present; 0 = absent (see FigShare for representative sequences)
type4REase_5	Type IV REase; 1 = present; 0 = absent (see FigShare for representative sequences)
type4REase_6	Type IV REase; 1 = present; 0 = absent (see FigShare for representative sequences)
type4REase_7	Type IV REase; 1 = present; 0 = absent (see FigShare for representative sequences)
type4REase_8	Type IV REase; 1 = present; 0 = absent (see FigShare for representative sequences)
type4REase_9	Type IV REase; 1 = present; 0 = absent (see FigShare for representative sequences)
type4REase_10	Type IV REase; 1 = present; 0 = absent (see FigShare for representative sequences)
type4REase_11	Type IV REase; 1 = present; 0 = absent (see FigShare for representative sequences)
type4REase_12	Type IV REase; 1 = present; 0 = absent (see FigShare for representative sequences)
type4REase_13	Type IV REase; 1 = present; 0 = absent (see FigShare for representative sequences)
Compatibe_donors_based_on_RM	Number of compatible DNA donors from a diverse Kp population

## Sheet: genome_citations
Bialek-Davenet et al.	Bialek-Davenet, S. et al. Genomic definition of hypervirulent and multidrug-resistant Klebsiella pneumoniae clonal groups. Emerg Infect Dis. 20, 1812–1820 (2014).
Bowers et al.	Bowers, J. R. et al. Genomic analysis of the emergence and rapid global dissemination of the clonal group 258 Klebsiella pneumoniae pandemic. PLoS One 10, e0133727 (2015).
Davis et al.	Davis, G. S. et al. Intermingled Klebsiella pneumoniae populations between retail meats and human urinary tract infections. Clin Infect Dis 61, 892–899 (2015).
Deleo et al.	Deleo, F. R. et al. Molecular dissection of the evolution of carbapenem-resistant multilocus sequence type 258 Klebsiella pneumoniae. Proc Natl Acad Sci U S A. 111, 4988–4993 (2014).
Ellington et al.	Ellington et al. in prep. Genomes also described in Follador et al. The diversity of Klebsiella pneumoniae surface polysaccharides. Microb Genomics. 2, (2016).
Gorrie et al.	Gorrie, C. L. et al. Antimicrobial resistant Klebsiella pneumoniae carriage and infection in specialized geriatric care wards linked to acquisition in the referring hospital. Clin. Infect. Dis. (2018).
Holt et al.	Holt, K. E. et al. Genomic analysis of diversity, population structure, virulence, and antimicrobial resistance in Klebsiella pneumoniae, an urgent threat to public health. Proc Natl Acad Sci U S A 112, E3574-81 (2015).
Lee et al.	Lee, R. et al. Differential host susceptibility and bacterial virulence factors driving Klebsiella liver abscess in an ethnically diverse population. Sci Rep. 13, 29316 (2016).
NCTC3000	National Collection of Type Cultures (UK) 3000 genomes project: https://www.sanger.ac.uk/resources/downloads/bacteria/nctc/
PATRIC	PATRIC, the Pathogen Resource Integration Center: https://www.patricbrc.org/
Stoesser et al. 2013	Stoesser, N. et al. Predicting antimicrobial susceptibilities for Escherichia coli and Klebsiella pneumoniae isolates using whole genomic sequence data. J Antimicrob Chemother. 68, 2234–2244 (2013).
Stoesser et al. 2014	Stoesser, N. et al. Genome sequencing of an extended series of NDM-producing Klebsiella pneumoniae isolates from neonatal infections in a Nepali hospital characterizes the extent of community- versus hospital- associated transmission in an endemic setting. Antimicrob Agents Chemother. 58, 7347–7357 (2014).
Struve et al.	Struve, C. et al. Mapping the evolution of hypervirulent Klebsiella pneumoniae. MBio. 6, 1–12 (2015).
The et al.	The, H. C. et al. A high-resolution genomic analysis of multidrug- resistant hospital outbreaks of Klebsiella pneumoniae. EMBO Molec Med. 7, 227–239 (2015).
Wand et al.	Wand, M. E. et al. Characterization of pre-antibiotic era Klebsiella pneumoniae Isolates with respect to antibiotic/disinfectant susceptibility and virulence in Galleria mellonella. Antimicrob Agents Chemother. 59, 3966–3972 (2015).
Wyres et al.	Wyres, K. L. et al. Identification of Klebsiella capsule synthesis loci from whole genome data. Microb. Genomics. 2, (2016).
